# Supplementary material for: Analysis of personality traits’ correlation to facial width-to-height ratio (fWHR) and mandibular line angle based on 16 personality factor in Chinese college students
Source: PLoS One. 2022 Dec 7;17(12):e0278201. doi: 10.1371/journal.pone.0278201 (PMC9728930; doi:10.1371/journal.pone.0278201)
Supplement: S1 Data — (XLSX) [file pone.0278201.s001.xlsx]

## Sheet: 1
fwh	left bilateral mandibular line angle	right bilateral mandibular line angle	average bilateral mandibular line angle	Warmth (A)	Reasoning(B)	Emotional stability (C)	Dominance (E)	Liveliness (F)	Rule consciousness (G)	Social boldness (H)	Sensitivity (I)	Vigilance (L)	Abstractedness (M)	Privateness (N)	Apprehension (O)	Openness to change (Q1)	Self-reliance (Q2)	Perfectionism (Q3)	Tension (Q4)
1.92521	36.76	35.86	36.31	3	9	10	5	7	8	8	3	4	6	6	4	7	5	9	3
1.72475	39.41	38.91	39.16	4	8	5	5	6	3	6	7	5	6	3	8	5	5	3	7
1.81072	37.9	37.65	37.775	2	9	8	6	5	6	6	5	1	8	6	4	5	6	6	7
1.73253	39.23	37.12	38.175	6	5	8	6	7	5	8	6	2	6	7	3	7	7	5	6
1.67364	38	38.47	38.235	6	6	5	3	7	4	7	5	4	6	5	7	4	1	5	5
1.75772	40.16	35.87	38.015	6	7	5	7	7	4	7	7	2	6	7	5	4	6	7	7
1.76808	41.25	41.9	41.575	3	7	3	4	2	7	3	8	7	9	5	9	6	6	6	6
1.75668	35.64	38.51	37.075	5	7	10	8	6	7	9	7	1	6	6	3	6	6	7	3
2.09305	33.75	31.29	32.52	6	8	8	8	6	6	8	6	4	6	3	3	2	5	5	5
2.03046	37.52	38.45	37.985	1	6	7	7	5	5	7	5	7	4	5	6	6	6	5	6
1.72193	38.46	39.11	38.785	4	7	5	3	4	6	1	7	5	5	4	7	5	5	5	9
1.81567	36.37	35.13	35.75	6	9	5	5	5	4	6	6	4	7	5	6	7	6	3	6
1.84493	37.28	39.21	38.245	6	6	10	7	6	5	6	7	1	5	6	4	6	5	6	6
1.79155	39.44	41.45	40.445	5	4	5	8	6	6	6	9	4	8	5	9	6	4	4	6
1.73547	37.55	40.95	39.25	5	6	8	3	5	5	6	8	5	10	6	5	5	4	5	6
1.71126	37.4	39.44	38.42	6	7	6	7	5	6	5	7	2	6	8	3	4	6	5	6
1.98187	37.38	37.04	37.21	7	3	6	5	8	6	7	7	3	9	6	7	8	6	5	8
1.8829	39.35	40	39.675	1	4	5	3	6	6	6	2	4	6	4	5	4	6	5	8
1.76337	40.65	38.46	39.555	5	3	5	6	7	6	8	3	7	5	6	4	5	5	6	6
1.79076	38.31	39.34	38.825	2	4	3	5	6	7	2	8	7	8	3	7	6	6	5	10
2.1121	36.58	38.1	37.34	5	8	5	4	4	3	3	8	4	7	6	6	6	4	7	6
2.02129	39.49	38.95	39.22	4	4	5	7	7	5	6	5	8	6	5	6	5	6	7	8
1.78742	40.12	38.64	39.38	3	5	8	6	7	6	5	2	6	5	6	6	8	3	7	7
1.96626	36.44	32.89	34.665	5	7	8	6	6	6	7	8	5	6	7	4	7	4	6	3
1.97341	39.84	43.26	41.55	5	7	7	6	5	4	4	5	3	7	6	4	5	5	5	3
1.68431	40.03	38.21	39.12	5	5	4	8	5	4	5	6	7	6	6	8	2	6	6	6
1.83771	40.06	39.92	39.99	1	7	3	5	3	3	2	6	10	10	5	8	8	3	4	9
1.86205	38.19	40.82	39.505	9	9	8	6	7	6	8	9	2	8	8	2	5	6	10	4
1.87054	39.86	40.09	39.975	6	8	6	6	6	5	5	8	5	6	7	4	6	5	5	5
2.00428	40.06	40.07	40.065	3	6	5	7	5	7	4	4	6	5	8	5	6	4	6	6
1.78999	40.91	42.13	41.52	4	8	8	9	7	7	9	6	3	7	8	3	6	8	7	4
1.92668	42.48	37.85	40.165	5	8	5	3	5	6	4	6	6	8	6	6	4	7	7	8
1.89702	37.65	41.35	39.5	5	7	7	4	6	5	5	10	3	9	5	6	6	3	5	7
2.01803	35.74	36.71	36.225	6	4	5	4	5	4	8	8	2	7	8	7	5	4	5	7
1.80885	35.29	36.42	35.855	5	7	5	6	8	4	5	5	6	8	4	6	5	8	5	6
1.98941	40.42	35.58	38	2	7	7	3	5	9	6	5	9	6	6	7	7	6	5	6
1.9427	39.26	39.02	39.14	5	5	6	6	6	4	7	5	3	6	6	6	5	3	4	6
1.88229	38.15	40.21	39.18	4	6	3	7	5	4	6	5	5	7	6	5	7	3	7	5
1.82051	39.34	39.88	39.61	4	6	2	7	5	6	5	6	5	9	6	7	5	10	5	8
1.84105	38	43.06	40.53	4	3	5	8	9	4	5	6	6	9	6	6	6	8	2	8
1.83297	38.03	39.45	38.74	5	9	6	5	7	4	4	10	3	6	6	5	2	4	6	4
1.84162	43.6	40.13	41.865	5	3	6	7	7	6	5	5	4	8	5	8	5	5	6	8
1.88846	41.91	41.55	41.73	2	8	6	9	7	5	4	4	5	8	6	6	10	8	6	6
1.77421	41.13	42.97	42.05	5	6	6	9	7	9	3	6	3	8	5	5	5	3	8	6
1.99418	43.19	40.91	42.05	5	3	6	6	4	4	5	6	7	8	4	6	4	5	6	5
1.98122	38.21	38.86	38.535	6	3	7	7	8	6	8	4	6	4	3	4	5	4	7	6
1.7141	36.95	37.16	37.055	8	8	9	7	6	6	8	6	4	3	5	3	6	5	6	5
1.85953	39.84	40.12	39.98	6	8	6	6	6	5	3	7	1	5	5	6	7	2	6	6
1.95498	38.56	39.64	39.1	6	9	6	9	8	4	6	10	6	8	5	6	6	5	7	5
1.89527	37.14	38.41	37.775	5	4	5	6	8	5	6	5	7	4	3	6	5	3	4	7
1.7896	41.48	41.89	41.685	3	5	7	7	8	3	3	10	3	7	5	5	6	8	6	6
1.91811	43.36	44.9	44.13	4	5	7	5	4	3	4	9	3	6	6	5	4	6	4	5
1.8453	38.43	40.47	39.45	6	3	3	7	7	6	8	8	3	7	6	6	6	3	2	9
1.8593	39.84	40.38	40.11	5	8	7	4	5	7	4	5	6	6	4	7	5	3	6	7
1.68236	41.2	41.04	41.12	5	7	4	4	3	4	4	6	7	6	3	10	4	6	4	9
1.73285	35.4	38.45	36.925	5	6	6	5	6	6	8	7	5	9	6	7	5	4	4	6
1.91781	39.37	37.5	38.435	5	4	7	4	6	6	2	8	5	8	1	4	6	6	4	5
1.98719	39.37	40.38	39.875	5	5	4	6	6	7	5	6	5	6	6	7	5	4	6	6
1.72522	43.71	43.99	43.85	5	7	5	3	5	5	5	8	9	7	6	7	8	5	5	6
2.01463	35.53	36.75	36.14	9	9	5	7	7	4	7	8	5	4	6	5	6	8	5	7
1.91138	36.46	36.7	36.58	5	6	5	2	6	6	5	8	2	5	6	7	6	3	7	7
1.8481	41.12	43.34	42.23	6	5	5	6	6	3	2	8	8	6	8	6	10	2	5	9
1.87037	42.33	42.32	42.325	5	4	3	4	5	3	2	9	4	7	7	7	5	6	4	6
1.72608	39.91	41.99	40.95	3	7	5	4	3	6	3	6	6	6	5	7	5	6	5	9
1.82211	35.77	39.23	37.5	5	6	6	6	6	5	6	9	5	8	5	6	6	5	6	7
1.68638	38.75	41.32	40.035	1	6	6	3	5	5	3	10	6	7	6	6	6	8	6	8
1.89168	39.19	39.82	39.505	8	4	7	5	9	5	5	10	2	7	5	6	7	1	5	6
1.74641	41.27	41.5	41.385	4	8	8	6	8	7	6	6	8	8	3	4	4	9	7	5
2.00695	40.73	39.27	40	6	5	7	6	7	6	3	5	3	8	3	5	6	5	6	4
1.74148	37.43	41.67	39.55	4	6	3	5	3	3	2	8	9	6	8	10	6	8	5	9
1.73361	42.94	42.87	42.905	3	5	7	6	5	7	6	3	4	6	10	1	8	6	5	2
1.90752	39.34	39.5	39.42	5	6	7	7	7	5	8	8	3	8	8	4	4	3	6	4
1.79351	41.15	39.05	40.1	5	6	6	4	3	5	3	4	4	7	6	4	6	8	6	5
1.79565	37.15	40.82	38.985	4	4	4	5	7	4	4	7	7	7	4	6	5	5	4	7
1.86772	39.46	42.82	41.14	4	5	4	5	5	4	4	7	4	5	6	8	5	6	4	6
1.67516	40	39.93	39.965	1	4	7	8	6	8	8	4	1	6	5	4	7	6	9	6
1.89259	37.76	37.13	37.445	6	3	6	4	5	2	4	8	4	10	5	7	6	5	7	7
1.73088	41.88	41.11	41.495	4	5	6	4	5	5	4	7	3	6	4	5	3	7	4	7
1.92548	37.46	36.6	37.03	5	6	2	8	7	3	4	8	7	6	7	8	4	5	2	8
1.96256	36.49	37.71	37.1	5	8	7	6	7	7	6	9	6	9	6	1	6	6	6	6
1.78959	40.55	43.23	41.89	5	7	5	5	7	6	4	9	4	9	5	5	10	6	6	8
1.95574	36.2	38.2	37.2	5	4	6	6	7	5	6	3	6	7	6	8	6	4	5	10
2.09558	39.06	37.84	38.45	6	5	5	5	7	8	8	5	5	6	7	6	5	3	6	6
1.86916	41.15	40.73	40.94	5	5	4	6	7	7	7	6	9	7	6	5	4	4	7	6
1.8374	41.13	38.98	40.055	5	8	2	4	7	4	3	6	6	8	5	9	8	5	4	9
1.974	34.99	36.92	35.955	6	4	6	4	5	4	7	6	4	9	4	10	6	3	4	6
2.11965	37.59	38.78	38.185	4	3	5	4	2	5	3	6	5	8	6	5	5	6	7	6
1.69797	34.11	35.27	34.69	7	3	2	8	6	3	6	6	5	5	5	7	6	6	6	7
1.90207	39.77	38.01	38.89	5	4	9	5	5	5	7	10	7	9	5	3	6	4	8	5
1.81141	38.26	38.94	38.6	6	5	8	8	7	5	6	7	5	5	8	4	8	3	7	4
2.07559	38.41	40.53	39.47	4	4	4	1	5	4	3	6	4	9	5	9	5	3	3	10
1.79383	38.13	41.08	39.605	4	3	5	5	5	6	2	7	6	6	5	9	8	6	6	8
1.85656	39.6	39.55	39.575	8	2	7	8	8	7	6	4	5	5	6	7	6	5	5	6
1.81106	42.08	38.78	40.43	5	9	6	6	6	6	5	8	4	8	3	5	6	5	4	5
2.18506	38.53	38.1	38.315	5	5	5	8	7	7	7	5	5	6	5	2	5	6	6	6
1.86266	40.17	44.24	42.205	8	7	8	7	7	5	4	5	7	5	8	3	6	2	6	4
2.08482	38.91	41.64	40.275	3	6	5	1	3	5	3	6	5	5	2	9	5	5	4	8
1.96278	38	42.32	40.16	3	5	8	8	7	6	8	4	5	4	8	3	6	6	6	3
1.94368	38.06	40.24	39.15	4	6	4	8	6	6	4	6	7	6	6	7	3	6	3	10
1.93717	38.19	38.56	38.375	5	4	3	4	7	3	3	6	3	6	6	8	7	5	6	8
1.72255	38.44	41.28	39.86	1	7	4	4	3	2	3	5	5	9	4	8	5	6	5	9
1.6898	40.43	39.55	39.99	5	6	5	3	3	4	4	9	4	7	5	8	5	4	5	7
1.808	38.32	39.27	38.795	5	6	7	6	7	6	5	6	4	6	10	4	5	3	4	4
1.92874	42.36	43.11	42.735	5	4	8	7	5	5	3	8	1	8	6	3	7	6	8	3
1.89471	42.76	39.52	41.14	5	8	2	1	3	5	3	5	7	5	8	9	4	5	3	7
1.74629	39.66	40.38	40.02	6	7	7	3	4	9	4	5	3	6	3	4	5	5	7	4
2.08129	33.54	31.61	32.575	5	6	4	6	5	2	6	10	9	9	8	7	8	7	4	7
1.82529	39.59	35.97	37.78	6	3	7	6	5	5	6	8	4	4	6	4	5	3	5	7
1.7076	37.19	34.49	35.84	4	10	3	6	7	5	5	6	7	5	6	7	7	6	4	9
1.97018	35.78	38.01	36.895	6	4	6	8	7	7	8	6	5	7	6	4	6	5	5	6
1.85487	37.2	39.02	38.11	7	5	5	6	8	5	7	9	5	6	5	8	4	2	3	7
1.71846	41.64	41.15	41.395	5	3	3	2	5	2	2	10	6	6	3	7	7	5	4	7
1.82893	37.54	39.86	38.7	5	7	6	7	6	5	6	8	9	6	3	6	8	6	4	6
1.94927	36.76	37.02	36.89	6	8	8	9	10	3	10	10	4	8	6	4	6	6	7	2
1.87156	37.65	35.9	36.775	6	7	6	8	7	8	9	10	5	6	7	4	5	5	4	6
1.91726	36.01	37.73	36.87	5	6	7	7	6	4	8	8	4	8	6	5	6	6	4	6
1.65032	40.93	37.71	39.32	8	6	5	3	6	4	4	7	6	8	5	10	5	5	4	7
1.92382	39.69	36.54	38.115	3	6	7	9	2	4	6	6	5	9	8	7	7	8	7	4
1.73743	41.76	41.18	41.47	6	5	6	7	8	6	5	5	3	5	5	7	7	4	6	9
1.83932	38.91	39.9	39.405	6	6	4	4	6	4	6	5	5	7	6	6	6	6	4	6
1.84366	42.38	41.63	42.005	5	6	4	5	6	5	4	4	4	5	6	7	6	4	5	8
1.93788	39.01	40.21	39.61	5	5	2	7	5	5	3	3	4	6	6	8	8	8	6	6
1.89476	36.27	40	38.135	9	4	5	5	8	5	7	9	2	7	4	5	2	2	4	4
1.62564	42.39	39.79	41.09	4	5	5	6	6	5	3	9	7	7	6	6	6	4	3	9
1.98402	36.72	38.33	37.525	3	7	4	5	5	5	3	6	9	6	5	9	8	8	3	7
1.70141	39.89	40.41	40.15	6	8	6	6	5	6	7	10	2	6	6	3	5	5	5	4
1.67384	40.72	36.98	38.85	5	5	5	5	3	6	3	4	7	6	5	7	2	5	5	8
1.8677	39.99	39.76	39.875	7	8	6	6	5	5	6	9	2	6	7	5	5	5	6	6
1.71415	39.95	38.27	39.11	6	4	6	6	5	6	6	6	4	9	6	8	4	6	3	6
1.98491	35.47	39.5	37.485	3	7	5	5	5	6	5	8	6	5	5	6	5	4	5	7
1.72581	44.47	44.21	44.34	2	5	5	5	5	5	3	5	5	6	6	2	5	3	6	5
1.91099	38.72	39.5	39.11	2	8	5	4	3	1	4	6	6	8	6	9	5	7	6	9
1.78291	40.56	40.51	40.535	5	6	6	6	5	6	5	2	7	5	8	4	6	6	6	6
1.88952	36.97	40	38.485	6	7	4	3	5	3	3	8	6	6	5	8	7	8	3	7
1.9802	36.55	37.22	36.885	3	7	5	6	0	6	5	6	4	8	5	8	6	5	5	9
1.89432	36.83	37.48	37.155	4	5	6	5	7	4	7	8	5	8	6	5	6	3	4	6
1.89096	37.99	36.63	37.31	8	4	5	10	8	6	6	4	5	6	8	8	4	6	6	8
1.96404	38.44	39.34	38.89	1	6	4	3	4	4	1	9	3	6	6	7	6	6	4	9
1.83173	41.93	38.51	40.22	6	8	7	5	6	7	5	6	4	8	6	4	6	5	6	7
1.78845	39.12	36.75	37.935	3	6	5	5	3	7	5	8	6	7	3	3	5	7	4	6
2.09363	40.61	42.87	41.74	5	3	4	7	4	3	6	6	4	6	7	5	2	3	4	6
1.92433	38.79	37.1	37.945	6	8	7	4	5	4	6	6	4	6	6	4	5	4	4	6
1.75924	36.63	36.63	36.63	4	7	6	9	5	4	8	5	4	5	5	3	4	5	6	6
1.78213	40.34	40.34	40.34	3	4	5	7	6	6	5	9	6	6	7	7	6	6	5	5
1.9162	38.31	37.12	37.715	1	7	10	9	3	8	6	7	5	6	6	3	6	8	7	2
1.92733	39.52	39.35	39.435	3	7	6	5	3	5	4	5	5	3	8	4	5	6	7	5
1.96445	34.6	37.5	36.05	5	5	7	7	4	5	8	6	2	8	7	3	6	7	7	6
1.99161	38.27	38.7	38.485	3	3	8	5	3	4	5	7	1	5	3	6	6	6	7	5
1.7956	41.54	39.11	40.325	5	8	9	7	4	5	2	6	4	6	5	4	7	6	6	6
2.00617	40.47	38.89	39.68	4	7	4	1	2	1	3	4	5	6	4	9	5	7	4	9
1.97861	37.54	37.82	37.68	4	4	8	7	8	6	5	4	6	9	7	5	6	8	4	6
1.71435	37.07	39.12	38.095	4	6	6	3	7	9	6	6	4	4	2	6	4	4	4	9
1.95868	39.72	41.36	40.54	8	8	5	4	10	3	5	2	6	8	6	5	4	5	4	7
2.23318	37.89	38.63	38.26	3	8	5	7	7	5	6	6	4	6	8	5	5	5	5	6
2.02103	39.59	42.42	41.005	6	7	7	5	6	5	7	4	7	6	4	4	6	3	7	5
1.96925	39.45	38.63	39.04	5	6	5	5	6	6	6	6	5	5	6	5	3	2	6	6
1.82957	39.13	42.81	40.97	5	5	5	8	7	5	9	8	2	6	8	4	6	3	5	5
2.03297	39.84	39.2	39.52	2	6	5	5	6	7	6	6	6	4	6	4	7	4	5	7
2.01779	37.16	39.71	38.435	5	7	6	3	8	6	6	6	4	3	10	6	4	4	7	5
1.87641	39.36	41.69	40.525	4	4	8	7	5	4	5	8	5	8	6	6	6	6	5	6
1.88968	38.21	38.94	38.575	6	8	8	9	9	6	9	5	6	5	10	1	7	7	9	6
2.02632	36.31	39.31	37.81	1	8	4	2	3	5	2	5	1	7	5	7	8	6	5	7
1.8558	34.02	38.52	36.27	6	7	7	7	8	7	6	4	2	8	6	3	5	5	6	5
2.14463	34.46	37.31	35.885	5	7	6	5	4	6	5	6	5	7	6	4	6	6	9	4
1.72584	39.98	45.1	42.54	6	6	3	2	7	5	4	1	4	5	6	10	5	6	5	9
1.93489	36.74	36.64	36.69	5	7	7	2	5	7	5	5	4	8	8	7	6	8	6	5
1.88902	41.12	42.94	42.03	5	5	4	4	5	6	1	10	5	4	8	4	8	6	3	7
2.11105	37.96	36.82	37.39	4	9	5	6	7	6	6	1	7	6	8	5	6	3	4	7
1.92206	39.58	37.7	38.64	5	3	5	4	6	4	7	7	5	6	6	7	8	6	5	6
1.9802	38.52	38.67	38.595	6	6	8	3	6	5	4	6	3	6	7	5	4	5	5	6
1.77013	37.99	40.83	39.41	6	4	4	6	3	5	5	7	6	6	6	8	5	5	2	9
1.98098	36.78	35.5	36.14	8	8	6	5	7	5	6	8	5	7	4	7	4	6	6	4
2.00939	38.64	37.54	38.09	6	4	5	7	6	4	6	7	5	6	6	8	5	4	4	6
1.72226	41.7	40.87	41.285	10	6	8	6	7	9	6	10	1	4	10	5	5	6	6	5
1.84511	40.51	41.31	40.91	5	7	10	5	6	7	6	8	1	6	6	4	7	5	7	3
2.01142	37.78	41.13	39.455	5	8	7	6	6	4	6	2	4	7	7	5	8	2	4	4
2.18626	39.2	39.44	39.32	4	8	6	5	4	4	1	4	7	6	6	6	7	6	5	6
1.93779	36.65	38.11	37.38	4	6	5	7	6	4	5	8	6	6	6	7	6	5	3	8
1.97206	38.55	37.18	37.865	5	6	7	8	9	6	8	9	1	6	6	3	6	2	9	6
2.07703	38.23	39.09	38.66	7	6	5	5	5	4	5	6	5	4	8	8	6	5	5	7
2.07814	38.92	39.59	39.255	6	5	5	4	5	6	5	3	3	9	7	4	7	3	5	5
1.82638	40.59	40.31	40.45	5	4	3	3	5	3	4	7	4	4	4	6	6	5	4	9
1.94437	40.16	41	40.58	5	8	8	7	7	4	8	8	4	8	3	6	5	5	8	7
2.22253	37.8	36.83	37.315	7	3	6	7	7	7	6	7	5	6	6	9	5	4	6	8
1.9802	37.4	39.18	38.29	4	4	4	6	6	4	6	8	4	6	6	6	5	4	5	6
1.83265	39.91	39.4	39.655	4	8	7	6	6	7	6	5	5	5	4	2	5	6	7	4
2.12243	35.46	37.12	36.29	4	5	5	3	5	7	7	6	3	10	6	5	2	5	6	6
2.09699	35.34	35.22	35.28	5	8	6	6	7	7	8	5	3	10	5	5	5	6	6	6
1.99718	38.67	36.83	37.75	5	5	4	1	7	2	4	6	5	6	5	8	4	3	5	9
1.92802	39.16	42.51	40.835	6	1	5	6	7	6	3	7	6	5	6	8	4	5	5	10
1.78636	39.02	37.73	38.375	5	6	6	8	8	4	7	5	1	6	10	3	6	5	5	4
1.81429	40.27	40.46	40.365	2	8	5	5	5	3	3	5	5	9	6	7	4	6	5	6
1.98955	35.27	34.99	35.13	4	4	5	6	4	5	5	4	4	6	8	9	4	5	4	10
1.96438	38.91	39.85	39.38	4	8	7	3	5	5	4	6	6	5	6	6	5	5	6	7
1.9523	39.55	38.52	39.035	5	8	7	3	5	5	4	7	6	5	6	6	5	5	6	7
1.89329	36.68	39.83	38.255	8	8	3	4	5	3	5	5	5	8	5	7	1	2	4	7
1.98895	39.47	39.66	39.565	6	8	5	4	6	5	8	4	3	8	7	7	6	6	5	8
2.09821	39.63	39.63	39.63	5	5	5	6	6	5	8	5	3	7	6	6	5	3	4	6
2.10243	37.42	39.83	38.625	6	8	10	8	8	9	10	6	1	6	8	3	7	3	9	3
1.8829	41.96	43.15	42.555	7	8	6	4	5	7	6	6	5	6	6	5	5	3	5	6
1.84278	34.5	35.97	35.235	5	8	5	3	4	3	5	2	5	7	6	8	7	8	5	9
1.82672	39.27	37.1	38.185	8	7	5	8	9	4	8	2	5	7	7	4	3	2	4	9
1.79155	36.03	37.6	36.815	1	4	3	2	5	6	3	9	4	6	3	10	5	6	4	8
1.88471	38.44	38.62	38.53	7	7	9	5	6	7	7	5	4	6	8	3	6	6	6	6
1.81466	40.3	42.34	41.32	4	3	4	6	6	4	6	8	6	6	7	6	4	4	4	6
1.81151	38.12	38.99	38.555	5	5	5	4	5	6	6	3	5	6	6	7	5	4	4	6
1.93667	39.99	37.87	38.93	6	6	7	8	8	5	4	4	3	6	6	5	5	5	5	7
1.94224	35.16	34.3	34.73	4	3	5	5	7	6	6	7	4	8	5	9	7	5	6	6
1.73361	39.26	38.19	38.725	1	6	5	4	5	7	4	6	6	6	7	6	5	6	5	6
2.17089	37.63	40.32	38.975	5	6	6	4	5	6	7	5	4	7	8	5	6	5	6	6
1.97007	40.41	37.15	38.78	5	4	5	6	6	4	6	6	5	8	6	8	5	4	4	6
1.85397	37.39	37.77	37.58	5	8	8	1	3	6	4	5	2	6	3	5	5	7	6	6
1.87891	39.99	40.93	40.46	3	7	4	7	6	5	5	7	3	6	6	6	6	6	6	6
1.89609	37.94	42.46	40.2	5	8	6	6	6	6	6	6	3	6	7	5	4	6	4	8
1.98684	35.17	39.44	37.305	5	6	7	6	7	5	6	8	4	6	5	5	6	3	5	5
1.78947	41.23	39.96	40.595	3	8	6	5	5	7	5	2	4	8	7	4	4	5	4	7
1.80754	39.28	37.66	38.47	6	7	6	7	5	8	8	7	1	9	8	4	6	6	8	6
1.85232	35.16	35.52	35.34	5	7	3	5	6	3	4	6	9	6	5	9	6	5	3	10
1.91919	41.79	40.97	41.38	8	5	8	7	8	7	5	5	2	8	5	3	6	5	7	3
2.04674	41.18	40.82	41	6	6	4	8	9	6	2	4	6	6	5	5	5	2	5	5
1.86964	40.21	40.52	40.365	2	4	5	1	6	6	3	5	5	7	5	8	4	4	4	8
1.9566	38.06	39.04	38.55	10	7	5	7	9	4	8	6	3	10	5	7	6	2	3	7
1.83643	39.6	38.41	39.005	4	4	5	5	4	4	6	9	5	6	6	5	8	8	6	8
1.80224	36.58	38.72	37.65	6	7	5	3	6	4	4	9	5	6	6	7	6	6	5	6
2.01725	37.12	36.33	36.725	5	4	7	4	5	4	5	7	2	5	6	6	8	5	7	6
1.97685	38.66	38.16	38.41	5	1	4	5	6	4	6	6	6	10	5	8	5	3	4	10

## Sheet: 2
fwh	left bilateral mandibular line angle	right bilateral mandibular line angle	average bilateral mandibular line angle	Warmth (A)	Reasoning(B)	Emotional stability (C)	Dominance (E)	Liveliness (F)	Rule consciousness (G)	Social boldness (H)	Sensitivity (I)	Vigilance (L)	Abstractedness (M)	Privateness (N)	Apprehension (O)	Openness to change (Q1)	Self-reliance (Q2)	Perfectionism (Q3)	Tension (Q4)
1.92576	39.89	36.79	38.34	6	5	3	6	7	1	5	6	6	6	6	8	6	2	7	6
1.80639	37.73	39.9	38.815	5	5	4	1	5	3	1	9	3	10	5	10	4	5	5	10
1.79748	39.66	38.43	39.045	2	9	6	10	9	4	10	8	3	10	6	6	5	6	6	5
2.0083	37.66	37.77	37.715	4	6	7	6	7	4	9	3	6	8	7	4	8	6	6	5
1.94201	39.78	35.71	37.745	2	8	3	1	2	2	3	3	2	7	5	6	5	9	5	6
1.87819	36.96	37.33	37.145	1	8	6	5	6	6	6	6	5	4	8	7	3	8	5	8
1.72776	36.9	36.4	36.65	8	8	7	7	9	4	7	9	6	4	9	6	5	4	5	6
1.91426	39.56	42.53	41.045	2	8	5	10	7	4	4	4	8	10	3	5	4	4	5	6
1.89662	39.54	38.25	38.895	5	5	5	5	7	5	5	5	6	6	6	7	6	4	5	6
2.05714	33.89	32.92	33.405	6	6	4	5	5	2	2	5	5	6	9	8	5	8	4	9
2.05207	37.22	35.92	36.57	2	6	4	5	5	6	6	6	8	5	5	7	9	7	5	7
1.84787	38.34	38.35	38.345	5	4	4	5	7	7	4	9	5	7	4	6	6	6	6	8
1.77102	39	38.63	38.815	8	6	2	9	9	4	7	7	5	9	6	4	7	5	5	7
1.67618	42.88	39.04	40.96	7	9	5	6	5	6	5	9	6	7	6	5	4	5	6	9
2.00055	38.27	39.94	39.105	6	8	3	6	7	5	2	7	6	7	7	4	4	6	5	9
1.88769	32.8	37.42	35.11	4	5	4	3	6	4	2	8	8	6	5	10	5	10	4	8
2.14777	40.41	43.96	42.185	8	5	7	6	9	7	8	4	4	6	5	3	5	3	7	4
1.90375	36.94	40.02	38.48	3	8	6	3	4	6	3	3	3	6	3	6	4	5	7	5
1.89374	39.4	43.56	41.48	4	5	4	4	5	5	4	4	5	6	6	4	3	6	4	8
1.9184	35.52	36.18	35.85	7	6	4	5	4	6	7	6	5	5	4	7	6	7	5	9
1.91159	38.78	37.87	38.325	5	7	5	6	7	6	3	5	5	6	7	6	6	6	5	8
1.99784	38.84	36.1	37.47	6	7	5	6	8	9	7	6	3	7	5	4	9	5	5	4
1.94056	36.97	37.52	37.245	4	4	1	9	4	3	2	9	8	10	6	7	7	7	6	7
1.89164	41.27	37.63	39.45	7	5	7	5	7	8	7	7	1	6	5	5	5	4	5	4
1.98658	43.61	44.08	43.845	7	5	6	7	5	1	7	7	4	6	7	4	5	4	4	7
1.84041	37.31	36.81	37.06	6	6	4	3	6	7	5	8	7	6	6	7	6	7	5	9
1.85598	42.73	43.17	42.95	5	6	6	6	7	4	5	6	3	4	7	4	7	4	7	7
1.79474	38.75	41.56	40.155	4	6	5	6	6	5	5	8	5	6	5	7	6	8	5	5
1.85964	38.09	37.85	37.97	7	4	7	6	5	5	6	4	5	5	8	4	2	5	7	5
1.94538	38.78	37.08	37.93	7	8	6	4	9	6	5	4	5	4	6	6	3	4	6	7
2.04958	38.22	36.84	37.53	5	6	6	10	9	5	8	9	3	6	7	2	5	8	6	4
2.03508	39.26	37.89	38.575	3	4	7	7	6	7	6	7	3	7	7	4	6	7	5	5
1.83914	37.38	38.56	37.97	2	3	4	5	5	4	6	4	5	6	6	8	5	5	4	7
1.96899	34.81	34.98	34.895	5	7	4	4	6	3	5	5	4	6	4	7	6	7	4	7
1.83486	38.25	33.21	35.73	6	8	6	5	5	4	5	5	6	5	6	6	5	6	5	7
2.08562	35.82	36.51	36.165	3	8	6	5	5	6	4	8	6	5	7	7	4	5	5	6
2.07354	35.23	33.45	34.34	4	8	7	7	6	6	5	4	4	6	6	6	5	7	5	6
2.07526	33.83	32.51	33.17	6	7	4	2	2	2	3	9	6	5	5	9	4	8	5	5
1.8453	38.46	37.86	38.16	6	7	8	8	8	5	6	5	7	7	6	4	6	6	7	6
1.79501	36.65	39.35	38	8	8	2	6	6	1	7	7	8	5	8	7	6	5	3	9
1.84332	39.44	39.11	39.275	2	6	3	4	5	4	4	6	5	10	6	7	4	10	5	6
2.12735	37.29	38.67	37.98	4	5	2	6	8	5	5	4	4	8	6	6	6	3	6	6
1.98485	34.67	36.76	35.715	3	5	5	5	5	6	3	6	6	5	3	4	7	7	5	5
1.86916	39.49	39.31	39.4	1	9	6	4	2	4	5	4	3	6	6	6	9	7	6	6
1.87155	38.55	37.83	38.19	4	7	1	4	5	2	2	8	8	9	5	8	7	7	4	9
1.81612	42.82	38.63	40.725	4	7	3	5	8	6	6	6	5	8	7	7	3	4	3	6
1.87305	41.04	40.31	40.675	4	6	2	5	6	6	2	5	5	5	7	6	6	7	5	9
1.96554	36.67	35.7	36.185	6	7	6	4	5	4	2	9	6	8	9	7	4	6	7	8
1.75885	36.28	36.21	36.245	5	6	10	10	8	10	9	6	1	7	6	3	5	3	7	4
1.82268	40.94	39.09	40.015	7	9	8	4	6	5	8	6	3	7	9	4	5	2	5	9
1.983	37.03	37.77	37.4	6	6	5	7	7	6	6	8	5	9	5	4	7	5	6	5
1.93828	35.4	37.74	36.57	5	5	5	10	6	5	5	8	5	4	4	6	6	6	5	6
1.91184	37.14	36.11	36.625	2	8	3	3	5	2	5	6	7	7	5	6	6	10	5	7
1.98175	33.16	36.5	34.83	6	5	9	8	9	6	10	6	3	6	8	6	7	3	7	5
1.9221	33.56	37.68	35.62	5	3	5	4	4	6	3	3	9	5	3	9	6	6	4	10
2.00376	36.01	35.45	35.73	8	4	7	5	9	2	7	5	5	5	5	8	6	4	4	6
2.0164	38.22	39.27	38.745	1	8	9	6	6	7	7	5	2	8	2	3	7	5	8	4
1.88559	38.54	37	37.77	5	5	6	4	5	5	4	8	3	8	5	4	6	5	7	6
1.96887	37.25	38.74	37.995	4	5	1	2	5	3	2	9	6	5	6	8	6	5	5	9
2.07575	35.3	38.18	36.74	2	7	3	3	3	1	4	6	4	6	6	6	5	5	4	7
1.76866	36.98	36	36.49	3	7	5	1	2	4	6	9	5	8	5	7	1	8	4	8
1.84272	41.09	42.21	41.65	7	4	7	5	8	8	7	4	4	4	6	3	6	4	4	3
1.66335	37.47	35.54	36.505	6	7	6	5	7	7	6	5	8	4	6	8	7	5	5	8
1.75889	42.08	38.2	40.14	4	5	7	6	3	5	5	8	5	6	5	4	4	5	4	5
1.84272	36.89	37.94	37.415	3	4	5	3	6	2	4	1	5	6	6	6	7	7	3	6
1.85163	35.79	34.65	35.22	8	7	6	7	4	6	3	7	5	6	8	3	6	7	7	5
1.97676	36.05	40.03	38.04	3	8	6	4	5	5	5	6	5	5	7	4	5	5	6	4
2.03523	35.97	33.73	34.85	7	2	7	9	8	3	5	6	8	6	8	8	6	5	4	6
1.76589	40.11	40.41	40.26	3	5	4	5	8	7	5	7	5	5	5	4	5	4	5	8
2.02384	42.06	39.71	40.885	6	6	6	5	7	5	6	3	4	4	7	5	10	5	7	5
2.0008	39.53	39.33	39.43	8	7	4	3	5	2	2	6	5	6	5	6	6	5	4	6
1.90767	38.26	34.64	36.45	5	6	9	2	5	6	5	5	4	9	5	4	5	6	5	5
1.98334	40.65	35.4	38.025	4	5	7	4	3	5	6	8	3	10	6	6	6	7	5	6
1.99707	37.36	37.27	37.315	2	3	6	5	6	8	5	7	1	7	9	4	8	6	7	7
2.03945	35.06	36.71	35.885	3	4	6	5	5	4	3	8	3	6	7	4	6	10	6	5
1.79922	41.08	38.27	39.675	3	4	6	6	6	5	8	8	7	6	6	6	8	7	5	9
1.99488	35.19	36.67	35.93	5	6	9	6	5	6	8	4	3	6	5	4	4	8	5	5
2.01351	37.94	38.02	37.98	8	5	6	9	7	4	6	7	3	8	8	5	8	8	5	6
2.03125	34.45	39.76	37.105	6	5	7	6	7	7	7	5	6	6	5	6	6	6	7	7
2.0039	34.83	39.53	37.18	5	8	9	7	8	3	7	4	6	5	6	6	5	7	4	5
2.07991	36.34	35.28	35.81	4	7	6	5	6	3	6	6	5	5	5	3	9	8	5	7
2.00083	37.79	38.47	38.13	3	5	7	8	7	7	8	6	3	7	6	3	5	4	5	5
1.85759	38.09	35.78	36.935	3	7	8	9	6	4	7	7	4	8	5	4	6	6	5	7
2.12418	35.69	36.58	36.135	3	8	6	7	8	3	6	4	4	3	5	6	6	7	5	6
1.99225	38.32	40.31	39.315	7	7	6	6	7	8	8	8	2	7	2	3	4	6	6	5
1.78253	37.92	39.29	38.605	4	4	6	4	8	5	6	7	4	5	6	8	5	5	5	7
1.94693	36.46	37.04	36.75	5	8	6	3	5	7	2	5	6	5	6	6	6	7	6	8
1.95195	38.73	37.58	38.155	7	2	6	3	6	2	4	8	6	6	6	4	4	6	5	10
1.90703	41.23	40.09	40.66	5	3	8	7	7	6	10	7	4	5	5	4	5	3	7	5
1.96342	38.76	39.45	39.105	2	7	6	4	3	7	3	2	5	3	6	3	9	9	4	5
1.85559	41.35	41.09	41.22	8	4	6	6	8	5	5	6	5	6	5	5	6	6	4	8
1.87688	37.52	37.52	37.52	2	4	5	5	6	6	5	7	4	9	4	6	6	5	8	5
1.91821	38.91	36.69	37.8	5	7	1	3	6	1	5	8	7	5	6	10	6	4	3	9
1.9304	41.48	42.48	41.98	3	8	6	8	7	6	8	5	4	7	5	6	5	4	5	7
1.90845	37.1	38.22	37.66	7	5	6	6	5	6	5	8	3	7	5	4	4	4	6	6
1.99135	35.88	36.69	36.285	8	8	10	7	8	8	9	6	1	6	7	3	8	5	7	5
1.8136	35.51	37.19	36.35	7	4	9	7	6	4	7	6	4	9	9	6	6	3	8	5
1.92138	37.27	35.92	36.595	4	2	7	3	4	5	6	6	5	5	6	7	6	5	5	6
1.75234	37.36	37.53	37.445	3	8	6	6	6	6	6	3	5	6	5	3	6	7	7	4
1.91124	36.56	37.78	37.17	8	4	6	5	5	6	6	7	3	3	7	4	6	6	6	5
1.98074	38.26	38.55	38.405	2	4	6	7	8	3	6	8	6	9	7	4	8	5	5	9
2.04758	38.18	36.85	37.515	2	6	7	3	4	7	3	8	3	4	5	6	6	6	7	7
1.82973	37.03	39.58	38.305	5	5	8	6	7	5	7	6	2	6	6	4	3	4	6	5
1.95838	42.92	39.42	41.17	3	7	6	9	8	6	7	7	5	9	3	1	6	6	6	7
1.84511	39.18	36	37.59	7	8	8	5	7	9	8	5	3	6	5	4	7	5	8	6
1.91375	39.36	38.14	38.75	7	7	4	8	9	6	6	10	3	6	5	1	7	3	8	6
1.83486	36.04	37.86	36.95	5	6	9	5	6	8	7	5	3	5	2	4	6	8	6	4
1.95618	37.32	39.58	38.45	6	6	6	4	5	6	5	5	6	5	3	10	5	3	4	9
2.10219	32.82	34.81	33.815	3	4	6	3	5	5	5	6	8	7	5	7	6	5	6	6
1.9305	38.91	42.37	40.64	7	5	5	8	6	5	8	5	7	7	5	4	7	6	5	5
1.91239	34.82	39.01	36.915	5	3	7	10	7	8	8	6	4	8	7	2	7	8	6	4
2.0558	36.33	36.65	36.49	5	6	6	7	8	6	5	5	4	6	5	6	7	5	5	6
1.9415	38.11	41.24	39.675	5	8	6	4	6	6	3	6	6	4	7	6	6	6	6	5
1.91049	36.96	39.33	38.145	3	7	7	5	5	7	4	5	4	4	7	5	5	7	7	6
2.01135	36.45	39.6	38.025	6	7	5	9	8	4	9	6	7	7	6	4	5	3	6	5
1.91566	37.63	39.83	38.73	6	4	3	5	8	6	9	5	5	5	7	6	6	4	5	6
2.04978	37.18	38.58	37.88	9	4	6	5	5	5	4	10	7	7	4	6	7	3	5	8
1.89251	33.97	33.56	33.765	3	5	6	7	6	5	4	6	8	8	5	6	6	6	5	7
1.94463	40.33	38.29	39.31	1	5	6	5	6	7	5	6	5	6	6	4	5	7	2	6
1.90166	36.69	36.83	36.76	5	7	6	7	7	4	6	6	4	6	5	6	4	7	5	6
2.03735	38.38	36.35	37.365	1	6	4	7	6	4	4	8	5	10	5	6	7	6	3	7
2.08474	37.85	37.81	37.83	6	5	5	8	6	3	8	6	8	6	9	8	6	6	3	7
1.83775	36.65	35.19	35.92	6	4	8	4	6	4	6	6	4	6	7	5	4	5	5	7
2.01685	39.3	40.06	39.68	3	5	5	2	5	7	5	4	5	5	6	5	6	8	6	7
1.79799	39.33	39.63	39.48	7	8	6	4	5	4	4	6	7	6	6	7	5	10	5	8
1.77329	36.01	36.32	36.165	8	7	5	8	7	6	6	6	4	7	7	4	5	3	4	9
1.85403	36.8	39.05	37.925	4	6	6	7	6	5	6	5	6	5	6	6	5	3	5	7
1.95865	37.15	34.09	35.62	4	6	6	2	4	7	2	6	4	8	5	5	4	5	6	6
1.8373	38.25	35.81	37.03	3	4	5	1	6	4	3	4	4	6	3	7	5	7	5	8
1.75751	37.42	37.71	37.565	7	7	6	7	5	2	6	6	7	7	8	5	5	4	6	5
1.80097	37.32	36.34	36.83	1	7	6	5	5	5	6	6	3	4	7	4	7	7	7	4
1.72138	36.32	37.37	36.845	1	7	7	2	2	7	2	8	4	3	7	9	5	6	7	6
1.75039	38.3	38.07	38.185	7	6	3	5	7	5	5	5	5	8	8	7	6	4	5	7
1.94407	41.29	42.13	41.71	2	6	6	5	9	6	8	8	5	5	5	4	6	7	6	8
2.00187	37.77	37.93	37.85	1	8	7	8	6	6	6	5	1	4	7	1	6	8	5	5
1.97342	34.69	37.65	36.17	6	5	6	10	8	7	9	4	8	8	6	6	6	5	5	5
1.88479	40.03	38.2	39.115	6	7	6	5	6	6	6	6	4	4	7	6	5	2	5	5
1.92649	36.22	35.98	36.1	6	6	7	7	8	6	6	7	2	8	8	4	8	5	6	8
2.01498	39.2	39.59	39.395	2	5	4	4	5	7	3	6	3	6	5	9	6	4	6	7
1.94659	34.58	34.87	34.725	5	3	5	4	4	1	5	5	4	7	6	7	3	8	5	6
1.87696	38.49	38.4	38.445	3	5	3	8	6	4	5	5	5	6	7	7	5	7	4	7
1.95199	36.33	38.1	37.215	10	6	3	5	9	5	6	4	6	7	7	6	5	9	3	6
2.03408	37.58	35.92	36.75	5	5	3	2	6	5	5	5	5	4	6	5	6	6	5	7
1.89006	40.36	42.33	41.345	7	4	7	6	7	9	9	2	2	5	5	3	6	6	6	4
1.90718	37.19	36.84	37.015	3	5	7	8	8	6	7	6	4	9	8	2	6	6	5	5
1.86362	41.32	38.15	39.735	2	7	7	4	4	4	6	8	5	6	7	4	6	6	6	7
1.83579	37.15	38.36	37.755	2	5	7	6	2	8	6	4	3	9	7	4	5	8	6	4
1.85656	35.45	38.49	36.97	3	4	4	6	5	7	5	3	6	6	8	7	7	4	5	7
1.84576	36.67	38.74	37.705	3	7	6	7	6	4	5	6	7	6	7	6	7	7	5	5
1.95193	38.25	37.18	37.715	6	4	6	4	6	6	5	5	6	7	4	7	7	5	5	6
1.77301	40.05	38.96	39.505	8	7	8	7	8	7	8	6	1	5	7	4	6	5	5	4
1.80474	39.66	39.79	39.725	3	5	6	3	6	4	4	7	3	7	5	5	4	3	6	7
1.85208	38.19	38.55	38.37	7	8	6	3	5	8	5	10	9	9	6	5	7	7	3	8
1.92283	36.07	37.15	36.61	8	5	5	3	5	4	3	5	4	10	7	4	6	7	5	6
1.82162	37.45	35.75	36.6	6	7	5	5	4	4	5	9	6	9	7	5	6	7	5	6
1.81395	41.83	36.36	39.095	1	8	4	8	6	6	4	3	5	6	4	7	5	8	6	7
2.03297	39.12	37.93	38.525	4	7	5	6	6	5	6	5	6	6	4	8	6	6	4	5
2	35.37	35.99	35.68	7	8	6	3	6	4	3	9	5	3	6	8	5	6	6	9
1.70448	36.49	36.6	36.545	5	7	4	4	4	4	3	6	7	7	7	8	5	6	5	7
2.03114	37.21	38.67	37.94	5	6	9	4	8	7	5	5	3	4	7	5	2	4	6	5
1.93775	36.66	35.33	35.995	2	6	3	4	6	4	3	8	6	7	6	7	8	6	2	10
1.63952	34.76	34.21	34.485	4	6	5	8	7	6	9	5	6	6	7	4	6	4	6	5
1.96756	38.52	38.58	38.55	7	7	7	10	10	6	9	5	2	5	5	3	5	6	5	3
1.99634	39.29	40.2	39.745	6	7	7	6	6	7	5	5	1	6	5	4	5	6	6	7
1.96504	37.56	39.57	38.565	1	5	7	4	5	6	6	4	3	5	4	4	8	10	6	6
2.16757	34.35	35.61	34.98	4	5	5	4	2	6	3	5	7	7	7	6	7	7	7	4
1.90825	37.23	37.73	37.48	3	8	2	6	6	3	5	8	8	5	5	9	5	5	5	8
2.2029	37.18	36.48	36.83	3	3	5	5	5	4	4	9	6	7	7	8	4	4	5	6
1.91601	38.31	39.91	39.11	6	8	5	6	7	6	8	6	6	7	5	4	6	8	5	5
1.8035	40.67	42.17	41.42	3	6	4	2	3	3	2	5	5	7	9	5	5	5	4	7
2.0362	37.86	38.19	38.025	3	8	8	8	6	5	8	8	6	7	4	2	8	6	7	4
2.00308	35.67	37.1	36.385	5	5	4	6	6	4	5	6	9	7	6	9	5	3	3	7
1.95771	37.5	39.32	38.41	2	3	3	4	4	6	2	8	6	6	5	6	5	10	8	6
1.87579	41.52	40.59	41.055	2	8	6	8	6	5	6	3	5	7	4	6	8	7	6	5
1.87014	39.8	42.21	41.005	4	9	5	6	5	4	6	3	6	6	5	5	4	7	4	6
2.07748	41	40.96	40.98	6	1	4	8	8	2	5	8	5	8	5	4	5	5	6	6
1.85603	40.27	37.38	38.825	9	4	7	6	9	5	7	9	6	6	6	8	6	3	7	7
1.72994	36.2	38.78	37.49	1	8	6	6	3	5	3	1	4	5	6	4	5	7	5	7
1.72478	40.55	41.7	41.125	4	4	4	4	6	5	6	5	5	6	6	6	7	5	5	7
1.84207	37.35	35.72	36.535	5	3	4	5	3	5	2	9	4	4	7	7	4	7	7	6
1.88063	41.15	37.62	39.385	2	3	4	6	7	6	8	3	6	6	6	4	5	5	5	10
1.92753	33.85	33.15	33.5	6	5	3	4	6	4	5	5	4	4	5	8	5	6	6	7
1.97505	37.47	36.22	36.845	8	6	4	5	8	6	4	8	5	4	7	5	5	4	4	7
2.22352	37.21	37.93	37.57	5	7	6	5	6	5	4	5	3	6	6	3	6	7	7	5
1.9774	36.18	35.88	36.03	3	7	9	6	7	6	9	5	5	7	7	6	6	8	6	5
1.92438	38.67	41.09	39.88	5	5	6	7	7	8	9	5	4	7	5	5	5	7	5	6
1.72833	35.83	36.54	36.185	4	5	7	3	4	5	3	5	5	4	5	6	7	9	6	5
1.75145	42.72	44.37	43.545	4	4	6	7	6	7	5	8	3	6	6	1	3	7	6	8
1.89573	38.71	40.38	39.545	7	7	4	7	6	4	3	8	6	10	6	7	6	7	1	6
1.61756	40.09	39.24	39.665	5	4	8	4	4	4	6	5	5	3	6	6	8	4	4	4
1.77936	39.99	37.19	38.59	5	4	4	5	6	5	6	5	4	7	7	4	5	6	5	5
1.97342	41.47	39.5	40.485	3	5	8	7	6	6	6	8	4	5	6	6	7	6	7	8
1.83579	38.46	38.78	38.62	5	8	4	5	4	4	5	5	5	7	5	6	5	6	5	6
1.84194	40.57	39.02	39.795	1	6	7	5	6	7	5	5	7	5	5	3	4	7	8	6
2.17547	32.44	37.28	34.86	4	4	9	10	8	6	10	5	7	8	6	7	8	6	6	6
1.95204	36.62	37.1	36.86	2	6	5	4	3	4	1	6	4	5	6	7	6	5	6	9
2.12126	37.23	38.98	38.105	5	7	8	6	5	5	6	8	7	9	2	2	6	6	6	6
1.60517	33.37	31.54	32.455	5	2	6	7	6	4	6	5	8	6	9	10	6	6	5	9
1.77515	41.5	41.46	41.48	3	9	5	6	5	6	4	8	6	6	6	5	5	8	5	6
2.15232	34.9	35.58	35.24	6	3	5	4	5	6	3	6	6	3	6	6	4	6	6	7
1.89598	36.81	39.56	38.185	6	4	4	7	5	5	6	6	5	4	5	6	6	4	5	8
1.84149	35.55	35.38	35.465	3	7	5	5	6	8	6	6	4	6	5	6	6	4	3	7
1.93974	36.6	39.11	37.855	4	6	4	2	4	2	2	3	3	5	8	6	5	6	5	7
1.80917	36.1	38.44	37.27	4	5	7	6	6	7	5	3	3	10	8	4	6	8	7	5
1.98631	38.41	39.2	38.805	5	8	5	5	4	4	3	5	4	6	7	4	5	5	5	7
1.95981	39.69	39.81	39.75	5	7	6	6	5	5	2	7	6	7	5	9	6	7	6	9
1.91205	38.21	36.97	37.59	7	7	6	4	7	6	5	6	1	7	6	4	5	5	5	7
1.86553	40.1	41.45	40.775	3	6	5	5	5	6	5	8	5	7	7	5	5	3	5	9
1.92759	36.33	39.54	37.935	6	6	5	4	5	5	5	6	6	7	7	6	5	4	5	7
1.80443	41.5	39.91	40.705	2	8	4	5	7	2	4	7	5	8	7	6	1	6	4	8
1.95222	37.37	37.99	37.68	6	6	4	4	4	4	3	4	8	6	6	8	6	7	3	8
2.02624	36.76	38.17	37.465	6	7	3	5	9	3	4	5	6	7	5	9	6	1	2	9
1.98775	37.44	36.79	37.115	8	4	2	6	5	2	4	10	9	7	6	8	4	4	4	10
2.01944	36.4	38.08	37.24	4	8	4	6	7	6	4	10	8	9	5	7	3	9	5	9
1.88064	37.56	34.65	36.105	4	5	7	8	6	4	6	6	6	6	6	6	8	4	4	7
1.88604	40.6	40.83	40.715	5	6	6	4	6	6	6	3	3	7	6	4	6	6	5	5
1.94932	34.3	37.55	35.925	7	6	3	6	5	2	6	6	4	7	6	6	1	5	4	7
2.05767	35.92	37.6	36.76	5	8	5	4	6	5	2	8	9	6	3	9	6	7	5	10
1.77335	39.93	40.05	39.99	7	2	6	7	5	4	6	9	3	5	7	7	5	5	4	7
2.02387	33.73	31.35	32.54	4	4	6	5	6	6	7	6	8	7	4	8	4	5	5	9
1.81209	38.84	38.27	38.555	6	5	7	7	7	7	7	6	5	7	6	3	6	5	6	4
1.83228	38.68	36.71	37.695	7	6	3	6	6	4	6	5	8	6	6	7	4	3	4	7
1.82764	38.98	37.8	38.39	6	4	5	6	6	4	6	5	5	6	6	6	5	5	5	6
2.07312	37.4	37.19	37.295	4	6	6	2	4	6	3	6	4	3	6	4	6	5	4	5
1.71623	38.08	38.86	38.47	1	7	6	8	6	4	6	5	4	7	6	3	6	6	4	6
2.01307	38.3	36.34	37.32	1	4	4	5	7	5	2	8	5	9	4	8	3	4	3	7
1.78663	42.23	39.96	41.095	5	6	6	4	6	5	5	8	4	7	6	6	5	6	5	7
1.98491	41.78	39.37	40.575	5	6	1	4	4	2	2	9	4	10	7	10	4	6	5	8
1.94124	40.4	39.99	40.195	5	6	8	4	4	4	6	5	1	4	8	4	5	5	7	5
1.93237	37.97	39.26	38.615	5	7	7	8	6	4	8	9	1	9	6	4	9	9	6	7
1.86577	40.63	40.12	40.375	4	6	5	9	7	2	6	8	6	9	3	4	5	7	6	5
1.90804	39.32	37.47	38.395	2	9	6	2	4	4	3	4	4	7	5	8	4	8	6	8
1.98265	36.63	39.98	38.305	2	8	4	5	9	5	5	6	7	6	7	9	3	4	5	7
1.89222	34.87	38.59	36.73	3	4	6	5	7	5	5	6	6	5	7	4	1	3	5	6
1.99548	38.33	37.87	38.1	6	6	6	7	8	2	6	8	8	5	5	6	5	4	3	6
2.06811	37.25	39.95	38.6	4	7	6	6	5	7	7	5	5	6	5	4	5	6	8	4
1.80043	41.26	39.22	40.24	6	7	7	7	7	7	9	7	4	5	5	4	4	3	6	6
1.77253	38.65	39.55	39.1	5	6	5	6	7	5	8	6	6	7	5	7	6	3	5	7
1.93837	33.77	35.68	34.725	4	4	7	7	8	6	10	7	3	4	6	6	8	2	5	5
1.69027	37.88	42.72	40.3	4	4	6	5	6	5	5	5	4	7	5	4	4	6	5	6
2.06573	38.68	40.27	39.475	6	6	3	4	6	5	6	4	9	2	8	7	10	8	5	9
1.61514	36.91	37.44	37.175	2	8	6	7	7	7	5	3	5	8	3	4	6	7	7	5
2.0636	37.28	37.05	37.165	7	7	4	7	10	5	6	7	4	9	5	7	5	3	4	9
2.02586	31.88	36.46	34.17	3	5	6	5	6	2	4	6	5	6	6	7	6	6	5	5
1.85057	31.96	35.07	33.515	4	8	2	6	8	4	3	8	7	8	7	8	4	4	5	9
1.81582	34.88	33.44	34.16	6	8	6	4	5	5	2	5	6	5	5	5	6	6	8	7
1.81313	36.4	36.95	36.675	5	4	3	6	7	4	7	6	6	6	8	6	6	6	4	8
2.15837	36.12	34.92	35.52	1	8	5	4	3	4	5	4	6	8	5	6	6	8	5	7
1.96799	38.05	38.65	38.35	6	7	2	7	5	5	5	6	5	6	6	10	5	7	4	9
1.75066	40.9	37.83	39.365	9	8	3	7	7	5	5	10	7	9	5	8	5	6	6	6
1.86698	41.05	42.01	41.53	4	3	5	6	6	1	3	8	5	9	3	4	5	6	5	7
1.80686	37.06	36.96	37.01	6	8	8	6	7	5	6	6	3	8	5	5	5	5	4	4
1.94965	38.78	38.71	38.745	5	6	4	3	5	7	5	9	4	4	7	6	5	5	5	9
1.73213	40.04	36.84	38.44	8	6	6	3	6	7	5	8	5	9	6	4	7	6	8	5
1.95407	35.95	36.2	36.075	7	8	4	6	7	7	4	8	7	7	5	6	7	8	5	7
2.01966	42.3	41.22	41.76	3	6	6	6	7	3	8	5	5	7	7	6	6	5	5	6
2.06878	37.54	35.52	36.53	4	6	7	3	6	2	4	8	5	6	9	5	9	5	5	10
2.08835	34.68	32.76	33.72	5	7	5	3	6	6	4	3	6	5	5	8	4	3	5	10
1.80288	34.23	38.57	36.4	3	8	6	5	3	5	5	10	5	9	7	6	3	8	6	7
1.91214	33.68	34.37	34.025	6	8	2	6	6	4	5	6	8	7	7	7	5	7	6	7
1.77054	36.33	39.66	37.995	5	5	7	8	10	3	8	6	5	5	2	5	7	2	5	5
2.00103	37.26	38.86	38.06	6	5	6	3	6	5	4	6	4	5	3	8	6	6	5	8
1.72837	32.52	36.61	34.565	3	7	7	8	7	6	6	8	6	5	3	6	6	9	7	8
1.80111	35.7	36.16	35.93	3	8	5	4	6	3	3	6	6	3	5	6	6	6	5	7
1.84916	39.36	41.57	40.465	5	7	5	7	9	5	6	4	5	4	5	6	4	2	5	7
1.76135	36.99	40.8	38.895	5	5	5	3	3	4	4	7	5	9	2	10	5	8	4	9
2.03072	36.22	35.12	35.67	6	7	3	5	9	4	6	8	4	7	7	6	4	10	7	8
2.10499	34.44	34.92	34.68	6	5	6	3	6	2	6	8	8	8	6	4	10	6	6	6
1.97722	39.89	38.28	39.085	1	6	6	7	4	6	5	10	3	6	5	4	6	4	6	2
1.89138	40.39	40.6	40.495	8	4	4	8	8	4	7	6	8	8	7	6	9	7	4	8
2.05085	38.95	40.6	39.775	4	6	4	4	5	4	4	7	5	6	6	9	6	6	5	7
1.89479	35.93	38.06	36.995	5	8	7	7	9	6	9	9	5	8	6	3	9	6	8	5
1.94679	35.38	35.18	35.28	2	8	6	6	5	7	6	5	4	4	5	7	6	4	6	7
1.99005	38.56	40.29	39.425	2	4	4	3	5	6	3	5	6	7	3	4	5	8	6	6
2.01762	34.77	37.43	36.1	6	7	6	6	6	4	7	6	5	7	7	6	6	4	7	7
1.91954	41.22	37.42	39.32	3	7	8	8	6	5	9	6	4	7	6	3	9	8	7	5
1.96474	31.19	33.28	32.235	4	5	2	1	9	4	3	6	8	7	3	10	3	4	4	9
1.88941	35.63	35.9	35.765	7	7	3	3	9	4	4	7	8	7	6	7	4	4	4	10
1.9306	40.66	39.52	40.09	6	5	6	4	5	7	5	6	8	6	4	5	4	10	8	5
2.10701	38.98	38.3	38.64	3	7	7	6	3	9	5	3	3	4	4	4	9	6	8	4
1.9634	38.07	36.3	37.185	4	4	5	4	6	7	2	9	3	9	6	8	4	7	6	8
1.95122	39.77	35.91	37.84	2	7	5	4	5	6	5	5	3	4	5	4	5	4	5	6
1.89729	40.81	37.1	38.955	3	4	6	5	8	6	7	3	5	7	6	7	6	7	7	6
1.85456	36.12	37.35	36.735	8	6	1	7	9	4	8	7	9	4	9	8	8	6	2	8
1.84034	40.22	38.39	39.305	5	6	5	6	8	5	8	6	6	5	4	6	6	4	4	6
1.99606	37.99	35.77	36.88	6	4	5	6	6	4	6	6	5	6	7	6	5	5	4	6
1.81159	37.61	36.66	37.135	5	7	6	8	9	7	10	7	5	6	7	6	7	2	7	6
1.90954	37.15	33.95	35.55	3	6	6	7	7	4	6	5	3	9	6	8	6	4	5	6
1.84263	39.39	38.77	39.08	8	6	6	7	5	4	5	4	5	6	4	4	6	4	5	6
1.8746	37.43	37.92	37.675	7	5	6	5	8	8	6	6	6	8	7	4	6	6	5	6
1.82	37.05	34.09	35.57	3	7	6	5	5	6	5	6	4	5	6	6	5	4	5	8
1.86396	40.84	39.52	40.18	6	6	4	3	7	5	4	8	4	6	7	6	5	8	4	9
1.71603	36.58	36.91	36.745	5	6	4	6	6	7	5	5	3	7	6	3	5	3	6	7
1.92108	39.73	36.12	37.925	7	5	6	7	8	6	6	5	5	6	5	6	5	5	4	7
1.81186	37.55	37.02	37.285	5	7	9	8	10	6	9	5	4	5	6	5	6	4	7	4
1.95854	37.44	39.28	38.36	3	6	3	3	4	3	4	6	4	7	4	7	5	5	3	7
1.83731	40.66	41.2	40.93	3	8	4	3	6	2	5	6	6	4	7	7	3	6	4	7
1.9853	32.43	34.72	33.575	5	7	8	4	6	5	3	6	6	7	2	8	6	5	5	7
1.80245	36.57	39.2	37.885	6	5	3	6	5	5	2	8	3	9	6	4	9	4	4	5
1.80622	38.87	40.38	39.625	8	5	6	5	9	5	7	6	3	5	5	6	5	4	6	6
1.99208	37.12	36.7	36.91	7	4	7	4	5	4	2	10	6	7	6	6	6	4	6	9
1.91032	40.86	38.29	39.575	6	7	5	4	5	5	1	10	6	7	7	7	3	6	6	8
2.00172	40.06	40.14	40.1	4	6	6	6	9	5	5	9	6	6	8	6	4	5	5	8
1.95011	38.01	39.5	38.755	7	6	5	4	3	7	5	9	4	7	3	7	4	7	5	6
1.87169	37.03	35.06	36.045	6	7	6	5	7	6	7	5	6	5	5	6	7	4	5	9
2.04411	36.68	37.73	37.205	2	4	5	7	7	4	6	4	5	6	6	2	7	3	7	7
1.94123	37.73	37.52	37.625	2	6	5	7	5	4	6	6	6	7	6	4	6	5	5	6
2.07298	38.88	38.04	38.46	4	8	4	6	6	7	5	3	5	6	5	6	4	6	6	6
1.85557	33.72	36.07	34.895	5	7	7	5	5	5	5	5	8	5	5	5	4	7	7	5
1.83183	39.17	39.13	39.15	5	7	5	3	5	5	4	8	6	7	3	6	8	8	4	8
1.80347	38.95	42.44	40.695	1	7	7	5	5	4	5	6	5	10	6	5	6	8	8	6
1.99508	37.8	39.14	38.47	3	9	6	3	5	3	2	10	4	9	3	8	5	8	5	9
1.77256	39.42	39.77	39.595	7	4	6	6	7	3	6	8	4	7	5	4	7	2	3	5
1.95624	39.33	39.88	39.605	4	7	6	7	5	2	7	8	6	9	3	3	8	8	6	7
1.87984	36.94	36	36.47	6	5	6	6	6	5	4	9	4	5	5	3	9	7	5	7
1.88702	36.47	38.61	37.54	5	2	8	9	8	5	10	5	4	6	5	7	9	6	6	8
2.00542	38.57	35.72	37.145	5	5	3	6	5	4	5	6	6	6	5	7	5	8	4	9
1.77856	37.99	33.41	35.7	6	8	5	6	4	6	5	6	8	8	6	6	7	9	6	4
1.92469	40.3	39	39.65	4	4	3	1	4	4	2	5	6	6	5	6	5	6	4	8
1.93982	34.36	36.54	35.45	8	5	2	9	7	5	8	7	9	7	10	6	4	5	3	9
2.07297	35.27	36.95	36.11	7	2	6	8	6	6	8	6	6	6	6	6	4	4	3	5
1.89524	36.14	37.13	36.635	2	5	3	2	4	1	3	8	5	7	3	6	6	5	5	8
1.91852	37.91	38.6	38.255	8	4	5	8	9	4	9	8	5	5	5	5	6	4	4	10
1.90048	37.72	39.15	38.435	3	7	7	8	4	4	7	6	2	8	9	3	6	10	5	5
1.85453	37.92	38.76	38.34	2	7	5	6	6	9	4	5	6	6	4	7	6	4	5	6
1.73191	36.36	38.1	37.23	7	3	6	5	8	5	7	5	6	7	5	4	6	5	7	10
1.74949	38.65	37.49	38.07	3	7	6	5	6	6	6	7	6	5	9	3	5	5	6	7
1.90918	38.57	38.54	38.555	3	6	7	7	6	4	5	6	3	5	6	4	4	5	6	5
1.85095	36.18	39.02	37.6	4	6	7	6	9	5	5	5	3	10	6	3	5	6	6	6
1.99131	38.83	38.99	38.91	4	5	4	6	8	1	3	8	8	7	5	6	6	5	4	6
2.0705	36.4	35.5	35.95	8	8	6	5	8	6	7	8	6	9	5	3	3	7	5	5
1.79405	39.67	40.7	40.185	6	5	4	5	5	4	5	7	5	6	5	7	4	6	5	6
1.82409	38.01	38.18	38.095	4	5	6	5	5	5	5	5	4	5	5	4	5	3	5	8
1.83095	38.43	37.55	37.99	3	2	6	5	5	4	3	6	4	4	8	6	5	8	7	6
1.87746	37.37	38.49	37.93	5	6	5	4	4	4	3	5	6	5	5	7	5	5	5	8
1.91153	38.4	42.86	40.63	6	6	6	8	8	6	7	3	7	5	7	5	8	8	4	6
1.8048	35.82	34.38	35.1	1	5	3	6	5	6	3	4	5	6	5	8	8	8	6	5
1.89949	37.56	39.52	38.54	1	4	3	3	6	4	3	6	6	6	5	10	6	6	3	10
1.93616	37.95	40.01	38.98	2	5	6	7	7	5	6	4	6	6	7	6	8	10	5	8
1.88371	32.43	32.03	32.23	6	7	7	7	6	6	6	6	6	6	5	5	5	8	6	4
2.00135	36.6	37.31	36.955	6	8	5	7	8	7	8	7	5	5	5	7	5	2	6	7
2.05115	37.89	36.72	37.305	3	6	4	3	5	7	2	5	3	5	6	6	9	9	7	6
1.94997	36.61	37.37	36.99	5	7	4	7	5	1	5	4	8	9	5	8	3	7	3	9
2.01316	35.73	32.73	34.23	3	6	5	4	4	2	1	10	6	5	8	8	6	5	7	10
1.83417	37.02	36.77	36.895	8	8	6	7	8	4	7	8	7	7	7	4	8	7	4	4
1.96303	39.82	37.06	38.44	1	7	5	5	6	4	3	5	6	6	9	7	5	5	6	6
2.05761	38.72	38.13	38.425	3	5	7	3	2	6	4	4	4	7	6	8	4	5	4	6
1.80666	36.78	37.74	37.26	4	7	6	4	7	6	8	6	5	4	5	5	3	5	5	9
2.01352	37.59	39.64	38.615	8	8	6	8	5	2	7	5	8	5	5	6	4	4	7	9
1.80846	37.27	40.08	38.675	5	7	2	5	5	4	5	7	4	6	5	6	4	7	5	9
1.80774	38.68	38.55	38.615	8	5	5	1	2	3	3	7	4	4	5	6	5	6	4	4
1.84908	38.55	37.68	38.115	5	6	6	6	6	3	5	8	6	8	6	4	5	4	5	6
1.78595	42.26	39.32	40.79	1	8	3	7	6	2	6	6	2	7	6	5	6	6	5	5
2.05074	35.84	35.9	35.87	3	4	6	5	7	5	3	6	4	7	5	4	3	6	5	7
1.82061	36.36	36.34	36.35	7	3	5	6	8	4	6	7	6	7	2	7	6	6	5	7
1.98074	39.18	38.99	39.085	7	8	5	4	9	7	5	7	3	7	5	7	5	7	5	6
1.88837	35.48	39.01	37.245	8	6	7	8	7	6	7	5	5	6	6	6	4	5	7	5
1.83344	38.93	42.81	40.87	1	4	4	2	5	5	2	7	5	8	4	6	9	8	6	7
1.82055	37.12	36.21	36.665	7	3	3	4	5	5	5	8	6	6	5	5	5	5	5	7
1.7712	38.32	39.42	38.87	2	4	5	5	5	5	2	10	8	9	8	5	7	7	6	10
1.98356	36.71	37.53	37.12	5	2	6	6	7	4	7	4	5	5	5	7	5	4	5	5
1.98802	43.26	42.71	42.985	2	5	5	4	2	2	3	5	5	6	5	5	6	5	5	8
1.72455	38.16	41.84	40	3	6	5	5	3	4	5	4	5	4	2	4	9	4	5	7
1.86939	38.29	37.45	37.87	3	5	4	3	6	5	4	5	4	6	6	4	4	5	5	7
1.99127	40.17	40.62	40.395	6	6	8	6	6	4	7	3	5	7	5	4	6	4	5	5
1.82771	38.77	35.54	37.155	3	3	5	5	6	5	4	9	6	6	6	5	4	4	6	6
1.90872	36.16	34.06	35.11	6	7	7	2	5	6	4	6	3	6	3	7	8	8	2	7
2.00253	34.89	35.74	35.315	5	6	1	6	5	5	8	6	4	6	6	9	6	6	5	8
1.97766	37.27	37.83	37.55	5	4	5	8	6	4	7	5	5	6	6	7	5	5	4	6
1.72802	42.08	43.15	42.615	3	5	4	6	4	5	4	7	6	6	5	5	5	8	4	9
1.75668	35.35	39.75	37.55	5	5	7	5	6	7	7	6	6	3	3	7	5	3	7	10
2.00696	34.2	36.11	35.155	5	8	6	3	4	6	4	6	5	6	6	6	6	7	6	6
2.10526	35.29	34.11	34.7	2	5	6	9	7	6	5	8	3	7	5	6	6	5	4	7
1.9794	37.16	37.14	37.15	6	5	6	7	8	6	8	5	2	7	7	4	6	5	5	5
1.76422	40.5	38.44	39.47	8	6	4	4	6	6	6	4	4	7	7	7	5	8	8	6
1.76557	37.63	42.07	39.85	6	7	4	4	5	5	4	6	7	5	9	8	6	6	4	8
2.02128	40.83	39.19	40.01	5	6	6	6	5	6	6	6	4	4	4	6	5	4	5	6
2.12375	36.81	36.55	36.68	6	7	6	8	6	4	8	8	6	6	5	4	9	3	8	7
1.78462	36.76	37.21	36.985	3	8	3	5	6	3	2	5	9	7	9	10	6	8	4	8
1.73633	40.9	40.42	40.66	2	6	5	7	6	7	6	8	3	6	6	6	5	3	4	9
1.85575	35.8	34.75	35.275	4	4	3	2	6	5	3	5	8	6	6	6	7	10	5	8
1.82904	37.3	39.51	38.405	1	7	4	6	6	3	2	4	8	8	5	6	4	6	2	6
1.85408	36.59	39.15	37.87	7	4	6	4	7	5	5	7	5	5	5	9	5	3	6	7
1.8051	36.04	37.16	36.6	8	6	8	5	7	6	6	8	3	7	8	3	6	5	7	6
2.10948	37.34	39.04	38.19	7	7	5	5	6	4	3	7	6	5	2	9	10	6	7	8
2.09251	34.23	35.53	34.88	5	5	6	3	5	3	2	6	4	8	5	7	4	4	4	6
2.0169	35.49	35.74	35.615	6	2	4	5	7	4	4	5	4	9	7	8	5	3	5	6
2.10414	35.27	35.45	35.36	8	8	5	3	7	3	5	9	6	5	6	7	4	6	5	8
1.89662	37.05	36.99	37.02	6	5	7	8	7	5	8	6	4	7	5	4	6	5	5	5
1.77976	35.9	36.89	36.395	10	5	5	7	6	7	7	5	2	6	5	4	9	5	5	6
1.91022	32.92	34.85	33.885	5	5	4	6	5	6	5	6	6	5	7	7	6	6	5	6
1.91362	36.54	38.35	37.445	5	5	5	7	5	2	7	4	5	4	7	8	5	6	3	7
1.86092	40.12	37.5	38.81	6	6	4	6	9	2	6	8	4	6	5	6	5	5	4	7
1.80783	36.68	37.66	37.17	4	7	6	1	7	3	4	4	5	8	4	10	2	6	4	10
2.20609	37.72	33.47	35.595	5	5	2	3	4	4	1	6	8	7	6	8	5	8	6	9
1.93089	36.08	34.46	35.27	7	8	4	7	6	4	5	6	6	4	5	6	4	3	5	7
1.98069	36.54	34.46	35.5	3	5	5	6	5	5	6	5	4	9	7	7	10	6	4	8
1.83985	42.71	40	41.355	7	6	2	3	6	6	2	8	6	6	5	3	7	3	4	6
2.15716	36.59	35.13	35.86	4	7	6	5	5	4	3	5	4	7	5	6	5	6	7	6
1.88487	35.4	38.56	36.98	3	5	4	5	4	2	2	3	7	8	8	7	5	8	5	9
2.00025	37.36	37.67	37.515	5	3	6	6	6	4	5	7	4	6	6	4	5	5	5	6
2.0905	39.3	35.43	37.365	5	3	7	6	6	4	4	7	5	7	6	7	9	4	4	10
2.17478	34.34	37.92	36.13	6	3	3	4	4	5	2	6	6	5	7	8	4	5	4	10
1.88235	36.99	37.15	37.07	2	8	6	2	5	7	3	5	6	5	6	4	8	6	8	5
1.90503	42.23	41.16	41.695	6	2	8	4	6	9	2	8	4	6	6	5	6	3	9	5
1.84434	36.36	34.33	35.345	3	7	6	7	6	6	9	9	5	7	7	3	6	3	6	4
2.03006	36.47	37.42	36.945	3	8	7	4	6	6	3	6	4	4	4	4	4	4	5	6
1.8081	40.99	39.9	40.445	6	5	5	5	6	2	3	6	6	10	5	6	5	6	4	6
1.86727	40.02	38.52	39.27	5	7	5	6	5	6	4	6	5	5	5	7	1	5	6	6
1.93128	32.98	34.17	33.575	6	5	7	5	6	8	5	4	9	5	5	7	6	4	6	5
2.03709	35.98	37.08	36.53	1	7	7	3	5	9	1	5	4	5	6	6	4	8	5	6
1.89943	36.91	38.16	37.535	6	7	2	2	6	2	3	7	5	8	6	9	5	7	4	9
2.12855	39.2	37.45	38.325	7	7	6	5	8	5	9	2	2	6	9	4	3	5	6	6
1.981	35.05	35.59	35.32	6	7	6	4	4	6	6	8	6	5	6	4	4	5	5	8
1.93509	36.67	34.96	35.815	6	6	2	4	5	4	3	10	9	6	3	10	5	5	5	8
1.75252	34.85	38.9	36.875	1	5	8	7	6	4	6	5	5	5	5	6	7	6	8	5
1.93808	35.74	35.54	35.64	3	6	8	5	5	8	8	6	6	7	7	3	5	6	7	2
1.95302	38.13	36.99	37.56	1	8	5	8	2	5	5	4	9	6	5	5	10	8	5	6
2.10274	36.16	35.85	36.005	4	7	5	7	5	7	4	8	8	7	9	3	5	7	5	10
2.00819	38.64	39.25	38.945	3	5	6	7	8	5	4	4	5	6	5	6	5	5	5	5
1.94894	37.01	40.57	38.79	6	6	4	6	7	4	4	8	7	7	5	6	5	3	5	7
1.94351	37.01	37.33	37.17	4	6	6	4	6	5	7	5	4	7	5	8	4	4	5	8
2.15193	36.17	34.84	35.505	2	9	9	3	5	2	2	5	8	5	5	8	8	5	5	8
2.02257	35.82	39.33	37.575	7	9	6	7	6	6	5	9	1	6	6	4	5	6	8	7
2.07877	39.16	42.3	40.73	3	8	7	2	3	7	3	5	3	4	7	4	6	8	5	6
1.97544	39.97	40.93	40.45	5	4	5	3	6	4	3	9	5	6	9	6	7	7	4	7
1.81269	37.47	37.84	37.655	3	7	4	5	5	5	4	8	5	9	7	6	5	6	6	6
1.9757	39.07	37.1	38.085	1	8	4	4	5	5	1	4	5	5	7	8	4	9	4	10
2.00216	38.72	40	39.36	5	3	5	5	5	4	6	8	6	6	6	4	5	6	5	6
1.8808	39.74	42.23	40.985	6	6	2	7	6	1	5	5	5	10	6	6	6	8	6	8
1.85557	34.82	34.64	34.73	2	7	6	8	8	6	6	4	4	6	5	5	8	6	6	7
1.85633	36.06	36.98	36.52	5	7	7	7	7	7	7	5	5	7	6	5	7	4	6	5
1.8595	39.06	39.22	39.14	5	3	6	5	5	4	7	7	4	5	5	7	6	5	5	6
1.91551	40.29	36.12	38.205	1	4	6	6	7	6	1	8	8	6	4	4	5	7	7	4
1.93071	38.57	37.02	37.795	4	6	7	2	4	6	4	5	4	6	5	7	6	7	6	6
2.0602	36.74	38.16	37.45	5	8	6	6	6	4	5	8	5	7	5	6	3	4	5	6
1.9208	39.86	38.81	39.335	3	6	5	2	4	4	1	7	6	7	2	9	5	5	4	7
2.00369	39.3	41.22	40.26	2	7	3	5	5	3	4	5	7	5	3	6	7	7	6	6
1.88419	36.65	37.56	37.105	3	6	1	3	8	2	3	8	3	7	6	9	5	6	4	9
1.74302	39.25	38.85	39.05	5	5	6	2	6	5	2	6	5	6	5	4	7	6	5	6
1.7765	35.46	38.7	37.08	3	8	6	8	5	5	7	5	3	7	5	7	5	6	7	8
1.84847	38.77	36.56	37.665	6	6	4	8	9	3	8	5	8	10	7	8	7	4	5	8
2.10239	37.91	35.86	36.885	2	6	8	8	4	6	4	7	4	7	6	5	9	8	7	6
1.85095	35.49	37.32	36.405	8	7	9	5	5	4	4	8	3	6	8	3	4	8	6	3
2.0266	36.03	39	37.515	2	5	6	2	8	1	1	3	4	6	6	4	3	4	5	6
2.00964	39.35	37.94	38.645	5	7	6	10	8	6	8	8	4	5	7	4	9	6	5	6
1.82878	38.41	40.85	39.63	10	6	8	6	9	4	10	6	4	7	6	1	6	5	5	4
1.75764	36.3	38.37	37.335	4	5	5	6	4	6	5	5	5	7	7	6	6	6	6	6
1.90815	36.59	38.73	37.66	3	5	7	9	6	7	7	4	4	7	5	4	7	5	7	6
2.04726	38.04	36.46	37.25	2	5	7	4	6	7	5	6	6	9	5	6	6	8	8	5
1.85727	40.14	36.86	38.5	3	2	3	5	3	2	5	4	5	5	2	4	5	3	3	6
1.85645	39.16	39.57	39.365	6	5	4	4	6	4	5	9	3	6	8	6	5	3	5	6
2.00148	34.82	39.1	36.96	1	6	6	3	4	4	4	8	3	6	6	10	5	8	5	6
1.97805	39.07	38.36	38.715	5	4	7	4	5	6	5	5	4	8	5	4	6	5	7	5
1.9748	36.3	36.13	36.215	6	6	7	3	7	8	7	8	1	6	6	6	4	3	5	6
1.80984	37.84	39.23	38.535	4	6	7	5	5	6	5	5	3	7	6	6	5	6	6	5
1.76137	38.86	39.01	38.935	6	5	6	3	2	8	3	5	3	7	8	1	5	6	6	8
1.95593	36.47	37.22	36.845	8	6	6	4	7	7	6	5	4	9	5	3	5	3	4	3
1.95283	37.7	37.31	37.505	5	4	8	4	5	4	5	8	5	7	7	3	5	7	6	6
1.86441	33.46	32.31	32.885	5	5	5	3	7	4	5	5	8	5	6	6	8	5	5	7
1.93404	38.46	40.62	39.54	1	7	5	7	5	9	3	7	3	6	5	4	8	6	5	2
1.9115	37.9	35.58	36.74	8	3	6	5	5	2	8	6	5	6	2	4	5	7	7	6
1.9975	37.09	39.44	38.265	5	6	9	6	7	6	8	5	3	5	8	4	6	5	7	6
1.79787	39.21	37.4	38.305	2	7	5	4	4	5	4	5	5	5	6	5	5	6	5	5
1.98802	40.55	37.69	39.12	5	5	6	5	5	4	7	5	4	7	7	6	7	5	6	6
1.81818	38.92	40.48	39.7	6	7	3	6	7	4	6	5	8	6	6	10	4	4	2	10
1.88606	35.34	39.83	37.585	4	8	6	9	5	4	6	8	5	7	6	6	9	9	6	6
2.19241	36.57	35.54	36.055	6	6	6	4	5	6	6	4	5	5	6	5	5	5	7	6
1.93803	36.3	37.81	37.055	5	9	4	2	6	2	5	4	7	8	6	5	6	5	5	8
1.76411	45.75	46.77	46.26	5	7	6	4	5	4	5	6	5	8	5	5	6	7	5	6
1.92197	37.5	37.37	37.435	1	6	4	3	5	4	2	8	5	6	5	10	3	8	4	7
2.21221	35.11	33.73	34.42	4	2	6	5	4	2	6	7	6	10	5	6	4	7	6	5
1.89106	37.83	41.02	39.425	3	3	7	6	6	5	8	10	3	5	4	4	7	6	5	5
1.92184	39.39	38.14	38.765	4	8	7	4	4	4	4	3	4	5	3	4	4	5	7	7
1.99389	37.68	37.31	37.495	1	5	9	5	5	7	5	5	4	6	9	3	9	8	5	6
1.96214	38.61	37.34	37.975	2	6	7	9	7	6	6	4	6	9	4	4	5	7	6	7
1.90087	36.91	37.5	37.205	4	6	6	5	7	6	7	6	3	6	6	4	5	4	5	6
1.81794	42.48	39.48	40.98	1	4	8	5	5	4	5	6	1	5	6	6	6	6	5	4
2.07751	38	38.02	38.01	2	6	7	3	2	6	3	5	4	5	7	7	6	7	5	6
1.81317	40.86	41.99	41.425	2	7	5	5	6	6	7	10	6	7	5	5	8	6	6	6
1.89274	38.19	38.46	38.325	6	5	4	6	8	3	9	3	7	5	7	6	5	6	5	6
1.82978	36.81	37.28	37.045	6	9	7	9	6	4	6	7	6	5	8	6	6	4	6	6
1.99644	37.5	35.14	36.32	3	8	5	6	7	5	4	7	5	10	7	4	7	5	5	9
1.88064	35.94	37.25	36.595	5	1	6	7	7	5	6	4	6	6	6	7	6	5	5	9
2.0669	38.41	40.46	39.435	2	9	7	6	6	9	5	8	4	5	6	9	6	7	5	5
1.96454	36.11	37.73	36.92	5	5	6	3	5	7	4	3	3	4	6	4	6	7	5	6
1.87891	36.79	38.45	37.62	6	8	4	6	6	5	7	6	5	5	7	5	4	4	5	6
1.9366	34.72	37.05	35.885	8	6	4	6	8	2	8	8	5	7	7	5	5	2	5	8
1.99725	36.56	37.19	36.875	1	7	6	7	5	3	3	7	5	7	7	6	7	8	5	5
1.8742	38.82	38.76	38.79	5	9	8	6	6	5	5	3	4	5	6	6	6	5	6	6
1.9387	39.03	39.86	39.445	5	7	6	5	4	4	3	8	3	6	5	6	6	6	6	5
1.95062	37.19	37.42	37.305	5	6	3	6	4	5	7	8	5	6	3	5	3	7	7	6
2.03033	37.6	35.26	36.43	5	7	6	4	6	6	5	5	5	6	6	4	5	4	4	7
1.88079	41.47	41.92	41.695	4	6	5	6	6	4	4	8	6	9	5	7	6	6	2	8
2.07631	37.86	37.71	37.785	3	4	5	2	7	5	5	6	6	3	8	7	5	6	5	6
1.90732	41.68	40.16	40.92	3	9	6	6	4	4	4	6	6	7	5	6	5	6	6	7
1.95373	38.19	41.25	39.72	2	9	4	5	5	3	2	8	7	5	5	8	6	8	4	6
1.95587	34.67	33.01	33.84	6	5	7	5	6	2	8	3	3	5	10	5	6	4	5	6
2.0008	38.24	35.19	36.715	7	6	5	6	6	4	6	5	6	7	7	7	5	4	5	6
1.8961	36.93	36.11	36.52	8	6	5	5	5	5	5	6	5	4	9	6	7	5	6	6
1.79555	39.14	40.32	39.73	3	10	4	5	6	5	6	5	7	9	2	8	6	4	5	7
1.90662	37.14	36.87	37.005	4	4	4	3	6	6	6	5	4	8	6	9	1	5	5	9
1.87951	39.43	37.53	38.48	6	8	4	7	5	5	5	8	5	9	7	7	6	5	5	7
1.95972	37.56	36.58	37.07	5	8	9	8	8	3	6	6	6	6	7	4	5	6	5	4
1.89673	35.34	39.36	37.35	5	2	8	7	6	6	5	6	3	5	5	5	5	5	7	8
1.92591	36.66	38.53	37.595	4	3	5	5	6	5	5	6	6	6	6	7	7	4	6	8
2.072	35.71	37.85	36.78	5	6	6	3	7	5	6	3	4	6	6	6	10	6	6	7
2.04505	35.99	36.89	36.44	6	7	6	7	6	3	6	6	3	6	6	5	4	5	6	5
1.95236	35.58	40.15	37.865	2	6	2	9	7	5	6	5	5	5	7	7	7	4	3	6
2.07161	34.89	37.65	36.27	5	9	6	6	6	5	6	5	5	5	7	4	6	5	6	5
2.04918	39.13	40.13	39.63	5	8	7	6	5	4	6	5	1	5	6	6	4	5	6	5
2.20209	36.73	36.81	36.77	6	3	5	6	5	4	6	5	5	5	6	6	4	3	4	6
1.91795	37.57	38.54	38.055	9	8	6	10	9	3	10	8	5	5	8	3	6	3	5	4
1.8439	37.98	38.89	38.435	4	8	4	5	7	5	4	5	4	6	7	6	5	7	6	10
2.05613	39.17	38.52	38.845	5	8	9	5	6	5	5	4	4	3	6	4	5	6	6	5
1.97782	36.84	38.63	37.735	3	9	6	4	5	6	3	8	4	9	5	9	5	7	7	8
1.92708	36.4	37.55	36.975	4	7	6	5	6	6	2	6	5	9	6	8	3	5	4	9
2.01251	40.19	39.65	39.92	7	7	3	8	4	5	6	8	5	10	6	7	6	5	5	6
1.88586	43.13	42.15	42.64	3	9	5	9	6	1	7	5	3	5	3	1	5	3	3	6
1.87266	36.89	37.36	37.125	6	4	3	6	5	3	7	3	6	5	6	7	5	4	5	5
2.1776	39.21	40.11	39.66	4	3	5	5	4	6	6	5	4	7	4	8	4	5	5	6
1.96105	38.7	39.17	38.935	3	5	4	3	7	4	5	4	5	7	6	4	6	6	5	5
1.86816	37.61	36.61	37.11	2	7	9	9	7	6	8	2	3	5	6	4	8	5	7	5
1.80356	42.43	42.33	42.38	5	6	4	4	5	4	5	5	5	6	4	5	5	5	4	8
1.82751	36.57	36.9	36.735	4	7	6	5	5	5	6	6	8	7	6	7	6	5	6	7
2.14127	38.78	39.76	39.27	6	3	6	5	6	6	7	6	6	7	7	3	4	6	7	6
2.02126	35.69	35.46	35.575	1	7	5	1	2	5	2	4	8	4	5	7	4	8	7	7
1.8614	36.23	37.37	36.8	7	6	6	6	7	4	5	6	4	6	6	5	4	5	5	6
1.86083	39.6	37.86	38.73	4	6	7	4	4	6	5	3	4	6	6	8	6	6	4	8
1.99775	37.98	36.92	37.45	8	8	1	6	5	4	3	6	7	9	9	5	9	6	5	8
1.80995	40.85	41.36	41.105	3	6	8	4	7	7	7	6	5	5	5	5	6	4	6	5
1.8246	39.34	39.53	39.435	1	6	4	7	6	4	2	5	6	6	6	9	6	7	4	9
1.8455	39.99	43.3	41.645	2	7	6	7	7	4	5	4	4	5	5	5	6	4	5	7
2.0724	37.17	37.71	37.44	8	6	6	8	9	5	8	8	4	4	8	4	6	6	5	6
1.84931	36.2	40.51	38.355	6	8	8	9	6	5	10	4	1	6	7	1	5	6	5	5
2.16017	36.21	38.22	37.215	3	4	2	5	5	6	2	5	9	7	4	10	7	7	4	7
1.76434	42.26	43.62	42.94	5	6	7	7	8	5	7	6	4	6	5	3	7	4	5	5
2.07211	36.27	37.4	36.835	7	7	7	8	6	4	6	8	5	9	8	4	9	5	6	4
1.80134	41.66	40.88	41.27	5	3	5	6	6	4	5	5	5	5	8	7	6	5	3	9
2.2232	39.23	38.96	39.095	5	2	7	5	8	5	5	6	4	8	6	6	6	1	5	6
1.84416	38.1	38.88	38.49	1	5	8	5	4	6	3	8	7	9	5	3	6	8	5	6
2.13657	38.09	38.6	38.345	3	8	4	8	4	9	6	5	4	6	6	6	9	4	6	6
1.76276	36.21	40.81	38.51	5	6	5	5	5	6	4	6	4	5	7	8	5	4	6	7
2.001	35.62	35.57	35.595	6	5	3	8	9	4	5	4	8	5	6	8	5	4	3	6
1.98549	36.87	36.71	36.79	5	4	6	6	8	7	7	8	5	8	7	6	4	5	5	8
1.74714	39.4	40.06	39.73	8	8	4	6	7	6	7	9	5	10	6	5	7	4	6	7
1.78417	37.45	40.33	38.89	3	6	5	4	4	5	4	9	4	8	6	6	5	5	5	7
2.12502	37.73	37.54	37.635	7	8	6	8	5	5	5	8	6	6	9	4	6	6	5	5
2.04993	36.12	37.04	36.58	4	9	4	5	3	4	3	5	3	6	6	6	3	5	5	6
2.00677	35.73	39.14	37.435	6	7	7	5	7	6	7	8	5	2	5	4	3	5	7	5
2.15142	34.74	34.31	34.525	6	5	6	7	6	6	6	7	4	7	6	6	6	4	6	5
1.97234	36.53	36.88	36.705	4	5	5	3	5	4	4	6	5	7	6	6	7	5	5	6
1.85232	38.62	41.05	39.835	7	8	8	6	5	6	6	4	4	5	8	7	6	5	6	6
1.94275	39.38	39.04	39.21	5	6	6	4	6	4	5	3	5	6	8	6	7	6	7	5
2.07399	40.23	42.54	41.385	5	8	8	5	7	5	6	4	6	6	7	5	9	6	7	5
1.93363	35.4	34.77	35.085	5	8	4	6	7	4	3	5	4	6	6	4	6	6	5	8
2.07785	39.28	37.24	38.26	5	3	6	5	5	3	7	4	6	5	6	6	6	4	4	7
1.72638	37.61	36.94	37.275	7	6	4	5	5	4	7	5	5	6	5	6	4	5	5	6
1.97968	36.81	36.01	36.41	5	2	6	6	6	4	6	6	7	7	6	8	5	5	4	6
1.88364	35.63	39.02	37.325	6	7	7	5	8	2	8	5	3	4	5	4	5	4	5	6
2.03604	38.14	39.94	39.04	1	8	7	7	5	3	5	4	1	5	5	3	5	5	6	3
1.84884	38.65	38.08	38.365	6	7	7	5	5	6	7	7	6	6	5	4	5	4	4	5
1.9698	38.95	38.74	38.845	5	5	5	5	5	5	5	6	4	5	7	10	3	5	5	9
1.96104	41.01	38.03	39.52	2	6	9	8	9	6	7	1	2	6	6	3	6	8	10	5
1.88206	40.44	39.79	40.115	5	7	4	5	6	4	6	5	7	6	7	8	3	3	4	8
1.91058	37.3	37.53	37.415	2	8	5	4	3	4	3	8	5	4	6	7	4	8	5	7
1.90428	40.12	41.22	40.67	4	7	5	4	3	2	4	7	5	7	10	5	8	8	5	8
1.91626	37.55	39.72	38.635	6	7	4	4	7	4	3	3	5	4	7	7	4	7	5	7
2.03189	38.56	36.76	37.66	6	7	6	5	7	4	5	8	4	5	7	4	6	5	6	5
1.93565	38.54	37.74	38.14	8	4	5	4	7	4	7	6	4	8	7	5	5	5	5	7
2.10835	36.13	36.67	36.4	5	4	6	5	6	3	5	5	5	5	5	6	6	5	5	6
1.8934	37.92	35.66	36.79	3	9	6	6	8	6	5	8	8	7	6	4	3	4	6	4
1.77057	39.41	41.28	40.345	4	7	8	6	9	7	7	8	5	5	3	4	3	2	6	6
1.86577	37.54	37.22	37.38	1	9	6	2	4	4	3	5	5	6	4	3	6	8	7	6
1.92234	38.17	36.16	37.165	6	8	8	7	7	7	7	5	3	7	6	6	6	7	4	7
1.87286	35.55	35.81	35.68	1	8	6	4	5	6	6	7	6	4	5	6	6	7	6	6
1.8706	40.06	40.63	40.345	5	6	6	6	7	8	6	6	4	5	2	6	6	5	5	7
1.89912	37.74	37.1	37.42	5	2	7	3	4	6	5	8	6	7	8	6	5	7	7	10
2.09974	35.13	37.39	36.26	5	6	6	5	4	7	5	8	3	6	6	6	6	6	5	7
1.97265	38.62	38.78	38.7	3	4	3	4	5	5	4	6	8	7	3	6	6	6	4	6
1.88165	37.69	37.93	37.81	8	5	5	3	8	4	8	6	5	6	4	6	5	2	5	7
1.80796	36.21	37.83	37.02	8	8	5	8	7	4	7	5	7	5	6	8	7	4	6	7
1.87396	37.74	39.48	38.61	1	5	4	3	5	6	3	5	5	6	6	10	5	7	4	8
2.06612	34.09	35.91	35	2	6	3	4	6	6	2	4	8	5	5	8	5	5	5	9
1.98703	36.99	38.99	37.99	4	6	4	5	6	4	3	6	6	6	4	8	4	6	4	8
2.06653	40.5	40.82	40.66	3	7	4	3	5	5	5	8	4	5	6	5	4	4	7	8
1.83625	38.56	41.22	39.89	5	7	8	7	6	8	8	6	4	5	6	3	5	6	7	3
2.03151	35.96	33.43	34.695	7	4	5	6	6	4	6	5	5	6	6	7	5	5	5	6
1.85029	33.71	35	34.355	4	7	7	6	8	7	8	4	3	6	5	6	5	6	5	4
1.95644	38.68	38.47	38.575	2	7	8	6	6	7	5	3	6	5	6	4	6	6	7	4
1.81203	36.93	34.31	35.62	7	5	6	7	7	4	6	7	5	6	6	5	6	5	6	6
1.75044	44.41	43.34	43.875	3	8	4	5	3	6	6	5	3	7	6	4	6	7	6	8
2.13533	37.38	36.82	37.1	5	7	8	8	6	5	7	5	6	6	7	4	8	5	5	6
2.01242	37.09	37.33	37.21	5	6	6	4	8	5	5	6	6	9	7	4	8	7	6	7
1.78012	37.82	40.63	39.225	3	8	7	5	6	6	8	4	5	3	6	6	5	5	5	6
1.95389	36.95	37.05	37	3	8	7	7	5	7	6	6	6	7	6	6	5	7	7	5
2.01197	35.99	36.07	36.03	5	8	7	7	5	5	5	3	7	7	5	6	4	6	3	6
1.86405	34.95	36.08	35.515	3	8	6	4	7	4	3	6	6	10	5	8	6	4	5	8
2.03915	37.12	36.97	37.045	6	5	7	8	5	9	6	6	4	3	7	6	7	5	5	7
1.85068	39.38	41.99	40.685	4	9	8	5	5	5	4	6	5	5	5	4	5	6	7	5
1.93299	37.86	36.46	37.16	1	7	6	5	4	6	5	5	3	5	4	6	5	5	6	6
1.79135	39.7	38.12	38.91	5	3	6	6	7	7	6	8	6	7	6	5	6	5	5	8
1.90085	35.89	36.56	36.225	6	7	5	4	5	5	3	6	4	2	6	10	6	5	7	8
1.89857	39.31	38.79	39.05	6	2	6	6	7	5	6	5	6	6	5	6	6	6	6	6
1.75228	35.89	35.17	35.53	5	7	6	9	8	3	9	8	5	8	5	4	6	5	5	5
1.92192	33.5	35.08	34.29	6	4	6	8	9	4	7	5	7	5	5	8	5	2	5	10
1.95122	37.13	38.94	38.035	6	8	7	3	4	6	3	9	3	6	7	7	4	6	7	7
1.92513	40.72	39.95	40.335	1	7	7	5	3	6	5	5	4	8	5	5	5	6	9	6
2.02964	35.61	37.57	36.59	7	6	6	5	7	6	6	5	4	5	5	5	5	6	4	5
2.09309	40.56	38.23	39.395	5	7	5	5	7	5	7	6	6	7	6	5	4	4	6	5
1.97504	39.38	40.27	39.825	7	7	7	5	10	3	7	8	3	8	8	3	4	5	7	6
1.96931	37.12	37.79	37.455	2	7	5	4	6	7	2	8	5	5	7	6	5	7	6	10
1.84332	39.18	38.84	39.01	7	7	7	7	6	6	6	7	5	7	5	3	4	3	5	5
1.8742	37.82	38.95	38.385	3	6	3	4	6	5	4	7	8	4	8	8	5	6	6	9
1.85277	36.66	36.83	36.745	4	5	6	7	8	6	6	5	6	5	6	5	7	7	6	5
1.94749	36.06	35.21	35.635	1	7	3	10	6	2	3	3	6	5	8	6	10	8	7	6
2.14168	36.02	35.36	35.69	2	7	7	8	7	8	10	5	4	10	7	2	6	6	7	4
1.97808	37.85	39.23	38.54	2	7	8	5	3	5	5	7	3	5	7	4	4	6	6	4
1.95489	35.92	36.99	36.455	5	7	5	7	5	4	5	6	4	6	8	6	6	8	5	9
1.8244	37.58	38.55	38.065	7	6	4	5	8	5	8	3	6	4	5	8	6	6	5	7
1.75546	37.94	41.56	39.75	9	7	6	5	7	6	6	4	2	5	4	4	4	5	5	5
2.14993	35.86	38.61	37.235	10	7	2	7	8	6	7	7	4	7	7	5	5	4	6	10
1.91595	39.26	37.6	38.43	7	7	3	5	9	2	6	9	5	7	5	7	7	6	5	9
2.15662	34.3	33.81	34.055	2	4	5	4	4	5	3	3	7	4	7	7	5	7	6	7
1.97748	39.95	44.36	42.155	4	5	5	1	5	5	3	5	2	6	5	4	3	6	5	5
1.89698	35.25	35.15	35.2	3	6	3	1	5	5	3	10	4	6	7	9	6	6	5	8
1.92308	38.54	36.61	37.575	3	7	7	10	8	5	9	3	5	5	5	4	5	6	7	7
1.92488	34.73	34.93	34.83	6	8	4	1	3	4	3	6	8	6	4	7	5	5	5	7
1.96005	39.49	36.97	38.23	3	6	5	6	5	5	6	8	8	5	4	6	6	6	4	7
1.87252	36.37	40.02	38.195	3	6	6	3	5	7	4	6	4	6	5	4	5	4	4	6
1.90203	42.98	43.56	43.27	6	6	5	4	3	6	5	8	5	3	6	6	4	6	8	9
1.97208	35.39	36.73	36.06	3	5	8	6	6	4	5	6	1	6	3	4	5	7	5	5
2.12379	37.69	36.8	37.245	3	6	8	7	7	5	8	5	6	7	6	7	5	3	5	9
1.99606	39.31	35.73	37.52	6	7	6	3	7	6	5	8	3	6	5	4	10	9	5	7
2.01212	37.52	34.75	36.135	5	9	2	5	4	4	3	6	6	5	7	8	5	7	5	7
1.74105	40.84	40.11	40.475	2	6	1	2	2	1	2	6	8	8	5	9	3	6	4	10
1.97638	34.75	34.53	34.64	3	7	5	6	5	4	5	6	4	7	5	5	6	6	5	5
2.07006	37.88	37.63	37.755	5	4	6	7	6	6	7	5	4	6	6	5	6	5	5	6
1.98536	39.67	37.06	38.365	8	6	3	3	4	4	4	7	6	7	5	10	4	3	6	9
1.85813	44.28	45.11	44.695	4	7	6	3	4	4	2	6	6	7	5	6	5	8	4	7
1.89051	37.28	40	38.64	8	5	6	6	9	4	7	8	5	7	6	2	6	5	5	4
1.97084	38.28	36.55	37.415	3	7	8	6	5	6	6	5	5	3	6	4	7	7	6	6
1.92258	35.96	35.46	35.71	3	2	4	7	6	6	5	9	6	3	5	10	5	4	6	7
1.94042	38.92	38.01	38.465	4	8	8	7	10	5	8	8	5	5	8	4	6	6	5	7
1.83908	36.07	39.02	37.545	3	5	6	3	5	2	5	7	3	7	5	6	4	6	6	8
2.01306	35.11	36.09	35.6	2	4	7	5	6	5	3	6	6	7	7	7	9	7	6	6
2.07404	38.24	39.29	38.765	6	4	5	8	7	6	8	3	4	9	7	4	6	5	5	7
1.98347	35.89	34.68	35.285	5	2	5	5	6	3	5	8	2	7	6	7	3	2	4	8
2.0185	40.08	40.81	40.445	5	6	6	6	4	6	5	6	2	8	7	6	8	5	7	4
1.96792	39.25	39.54	39.395	6	6	5	3	6	8	4	5	5	4	7	4	4	8	7	7
2.00687	39.64	39.11	39.375	4	5	7	6	7	9	5	8	5	2	7	6	4	6	5	6
1.84663	41.26	41.11	41.185	7	5	6	6	9	4	8	3	4	6	6	6	5	4	5	5
1.94543	35.92	35.38	35.65	9	4	6	6	8	6	9	8	6	6	7	7	5	4	5	6
1.89258	40	41.31	40.655	7	7	5	6	8	5	5	3	3	6	5	7	9	5	6	6
1.96712	38.61	39.85	39.23	7	7	6	6	6	4	5	6	5	7	5	7	5	3	4	7
1.85137	41.82	38.24	40.03	8	4	6	8	5	1	7	7	6	5	7	5	4	3	5	8
1.79529	39.18	39.38	39.28	6	4	5	5	6	3	6	5	6	8	4	6	5	4	4	5
2.20455	35.36	38.46	36.91	4	7	4	6	5	2	3	8	5	6	6	8	7	7	5	8
2.07534	40.34	37.17	38.755	6	5	5	6	7	5	8	3	5	5	8	5	3	6	5	7
2.01413	35.8	37.39	36.595	6	7	6	3	8	7	6	5	5	5	7	5	5	6	5	7
2.19601	35.39	40.04	37.715	4	7	4	5	8	7	5	3	8	6	7	6	4	6	6	9
1.71356	38.34	37.75	38.045	7	7	4	5	3	5	5	5	4	7	5	4	6	6	5	9
1.94722	35.11	35.34	35.225	6	6	3	7	9	1	7	8	8	9	5	6	5	3	4	7
2.17478	37.5	37.85	37.675	3	8	6	2	6	1	3	5	5	7	7	6	6	6	4	6
2.08248	35.8	37.13	36.465	5	7	6	7	8	6	9	7	6	4	6	6	7	5	7	7
1.88088	35.64	34.73	35.185	6	2	5	4	6	1	3	6	6	9	5	8	5	6	3	8
1.89622	36.66	39.01	37.835	5	2	6	5	8	2	5	6	6	7	6	6	5	5	5	8
1.80636	38.68	39.86	39.27	4	4	3	4	7	4	5	8	5	7	5	5	7	6	5	6
1.84987	37.2	38.52	37.86	2	7	6	7	5	7	6	6	6	8	8	4	8	8	7	6
1.85806	36.25	35.37	35.81	7	7	5	5	8	4	5	8	3	6	5	8	6	3	5	5
2.11584	35.98	36.47	36.225	5	4	8	3	6	6	2	6	1	4	4	4	3	7	8	6
1.98445	37.58	37.19	37.385	5	6	6	4	8	5	4	6	9	6	5	6	6	5	4	6
2.1311	35.79	34.55	35.17	2	6	5	5	7	5	5	3	5	5	6	6	7	3	6	5
1.9714	38.49	38.21	38.35	5	8	6	4	6	2	8	7	5	6	5	7	4	4	6	6
1.77715	39.53	40.64	40.085	3	6	7	5	5	3	4	6	8	7	7	3	8	6	5	5
1.75439	38.55	41.13	39.84	3	8	6	2	3	5	1	9	6	9	8	8	7	8	6	9
1.83083	37.32	39.33	38.325	8	4	7	7	5	7	5	6	3	6	6	7	9	4	5	5
1.97239	39.19	42.06	40.625	3	7	6	5	5	7	7	6	4	6	5	2	6	6	7	5
